# Supplementary material for: Historical data provide new insights into inheritance of traits important for diploid potato breeding
Source: Planta. 2025 Feb 27;261(4):69. doi: 10.1007/s00425-025-04618-z (PMC11868143; doi:10.1007/s00425-025-04618-z)
Supplement: Supplementary file 7 — Supplementary Table S1 List of potato diploid diversity panel genotypes employed in the study including their population group (cluster) membership details and main breeding aims (33 KB) [file 425_2025_4618_MOESM7_ESM.xlsx]

## Sheet: Supp Table S1
Supplementary Table S1: List of potato diploid diversity panel genotypes employed in the study including their population group (cluster) membership details and main breeding aims
				Solanum spp. in the pedigrees:
Clone ID	Accession	cluster ID	Breeding aim	S. acaule	S. tuberosum subsp. andigena	S. chacoense	S. demissum	S.goniocalyx	S. gourlayi	S. kurtzianum	S. microdontum	S. phureja	S. ruiz-ceballosii	S. stenotomum	S. stoloniferum	S. tuberosum	S. verrucosum	S. yungasense	S. berthaultii	S. multidissectum
GPP148580.HDGBS_007	DG 06-1040	1	S	1	0	1	1	0	1	0	1	1	0	0	1	1	1	1	0	0		Nema	resistance to nematodes
GPP148760.HDGBS_007	DG 11-201	1	Ch	1	0	1	1	0	1	0	1	1	0	0	1	1	1	1	0	0		LB	resistance to late blight
GPP148780.HDGBS_007	DG 11-436	1	S	1	0	1	1	0	1	0	1	1	0	0	1	1	1	1	0	0		VR	resistance to viruses
GPP148860.HDGBS_007	DG 11-343	1	S	1	0	1	1	0	1	0	1	1	0	0	1	1	1	1	0	0		T	table
GPP148950.HDGBS_007	DG 06-542	1	PaR	1	0	1	1	0	1	0	1	1	0	0	1	1	1	1	0	0		S	starch
GPP149000.HDGBS_007	DG 00-873	1	S	0	0	1	0	0	1	0	1	1	0	0	0	1	1	1	0	0		Q	tuber quality
GPP149010.HDGBS_007	DG 06-1073	1	S	1	0	1	1	0	1	0	1	1	0	0	1	1	1	1	0	0		Ch	crisps
GPP149080.HDGBS_007	DG 06-455	1	S	1	0	1	1	0	1	0	1	1	0	1	1	1	1	1	0	0		URG	unreduced gametes
GPP149090.HDGBS_007	DG 91-121	1	LB	0	0	1	0	0	0	0	1	1	0	0	0	1	1	1	0	0		PaR	resistance to soft rot
GPP149130.HDGBS_007	DG 90-250	1	S	1	0	1	1	0	1	0	0	1	0	0	1	1	0	1	0	0
GPP149150.HDGBS_007	DG 00-270	1	PaR	0	0	1	0	0	0	0	1	1	0	0	0	1	1	1	0	0
GPP149180.HDGBS_007	DG 06-567	1	PaR	1	0	1	1	0	1	0	1	1	0	0	1	1	1	1	0	0
GPP149280.HDGBS_007	DG 82-20	1	S	0	0	1	0	0	0	0	0	0	0	0	0	1	0	0	0	0
GPP149370.HDGBS_007	DG 82-648	1	VR	0	0	1	0	0	1	0	0	0	0	0	0	1	0	0	0	0
GPP149380.HDGBS_007	DG 80-2052	1	LB	0	0	0	0	0	1	0	1	0	0	0	0	1	1	0	0	0
GPP149440.HDGBS_007	DG 83-275	1	URG	1	0	1	0	0	0	0	0	0	0	0	0	1	0	1	0	0
GPP149460.HDGBS_008	DG 83-1085	1	S	0	0	1	0	0	0	0	0	0	0	0	0	1	0	1	0	0
GPP149510.HDGBS_008	DG 83-2025	1	PaR	0	0	1	0	0	0	0	0	0	0	0	0	1	0	1	0	0
GPP149520.HDGBS_008	DG 83-335	1	S	0	0	1	0	0	0	0	0	0	0	0	0	1	0	1	0	0
GPP149550.HDGBS_008	DG 85-3487	1	LB	0	0	1	0	0	0	0	1	0	0	0	0	1	1	0	0	0
GPP149700.HDGBS_008	DG 90-401	1	S	1	0	1	1	0	1	0	1	1	0	0	1	1	1	1	0	0
GPP149710.HDGBS_008	DG 94-21	1	S	1	0	1	1	0	1	0	1	1	0	0	1	1	1	1	0	0
GPP149720.HDGBS_008	DG 94-141	1	S	0	0	1	0	0	1	0	1	0	0	0	0	1	1	1	0	0
GPP149730.HDGBS_008	DG 06-28	1	S	1	0	1	1	0	1	0	1	1	0	0	1	1	1	1	0	0
GPP149820.HDGBS_008	DG 94-226	1	S	1	0	1	1	0	1	0	1	1	0	0	1	1	1	1	0	0
GPP150010.HDGBS_008	DG 07-321	1	LB	1	0	1	1	0	1	0	1	1	0	1	1	1	1	1	0	0
GPP150040.HDGBS_008	DG 00-683	1	S	1	0	1	1	0	1	0	1	1	0	0	1	1	1	1	0	0
GPP150050.HDGBS_008	DG 00-908	1	S	1	0	1	1	0	1	0	1	1	0	0	1	1	1	1	0	0
GPP150060.HDGBS_008	DG 00-525	1	S	1	0	1	1	0	1	0	1	1	0	0	1	1	1	1	0	0
GPP150110.HDGBS_008	DG 01-360	1	LB	1	0	1	1	0	1	0	1	1	0	1	1	1	1	1	0	0
GPP150180.HDGBS_008	DG 94-668	1	S	1	0	1	1	0	1	0	1	1	0	0	1	1	1	1	0	0
GPP150240.HDGBS_008	DG 01-86	1	LB	1	0	1	1	0	1	0	1	1	0	0	1	1	1	1	0	0
GPP150310.HDGBS_008	DG D3 338	1	LB	0	0	1	0	0	0	0	0	0	0	0	0	1	1	1	0	0
GPP150370.HDGBS_013	DG 94-15	1	S	1	0	1	1	0	1	0	1	1	0	0	1	1	1	1	0	0
GPP150400.HDGBS_013	DG 01-495	1	LB	1	0	1	1	0	1	0	1	1	0	0	1	1	1	1	0	0
GPP150480.HDGBS_013	DG 00-849	1	S	1	0	1	1	0	1	0	0	1	0	1	1	1	1	1	0	0
GPP150490.HDGBS_013	DG 07-415	1	LB	1	0	1	1	0	1	0	1	1	0	1	1	1	1	1	0	0
GPP150600.HDGBS_013	DG 94-272	1	S	1	0	1	1	0	1	0	1	1	0	0	1	1	1	1	0	0
GPP150620.HDGBS_013	DG 86-413	1	S	0	0	1	0	0	0	0	0	0	0	0	0	1	0	1	0	0
GPP150630.HDGBS_013	DG 94-1191	1	PaR	0	0	1	0	0	0	0	0	0	0	0	0	1	0	1	0	0
GPP150640.HDGBS_013	DG 94-1149	1	PaR	0	0	1	0	0	0	0	0	1	0	0	0	1	0	1	0	0
GPP150900.HDGBS_013	DG 00-468	1	S	0	0	1	0	0	1	0	1	1	0	0	0	1	1	1	0	0
GPP150920.HDGBS_013	DG 01-123	1	LB	1	0	1	1	0	1	0	1	1	0	0	1	1	1	1	0	0
GPP116530.HDGBS_008	DG 89-435	2	LB	0	0	1	0	0	0	0	1	0	0	0	0	1	1	0	0	0
GPP116710.HDGBS_013	DG D7 523	2	LB	1	0	0	1	0	1	0	1	1	0	0	1	1	1	1	0	0
GPP116720.HDGBS_008	DG D8 330	2	LB	1	0	1	1	0	1	0	1	1	0	0	1	1	1	1	0	0
GPP148560.HDGBS_007	DW 94-4235	2	VR	1	0	1	1	0	1	0	0	1	0	0	1	0	0	1	0	0
GPP148610.HDGBS_007	DG 10-34/18	2	VR	1	0	1	1	0	1	0	0	1	0	0	0	1	0	1	0	0
GPP148620.HDGBS_007	DW 94-4076	2	VR	1	0	1	1	0	1	0	0	1	0	0	1	1	0	0	0	0
GPP148640.HDGBS_007	DW 84-1457	2	VR	1	0	1	1	0	1	0	0	1	0	0	1	1	0	0	0	0
GPP148660.HDGBS_007	DW 276	2	VR	1	0	1	1	0	1	0	0	1	0	0	1	1	0	1	0	0
GPP148990.HDGBS_007	DG 88-9	2	PaR	1	0	1	1	0	1	0	0	1	0	0	0	1	0	1	0	0
GPP148990_01.HDGBS_008		2
GPP149020.HDGBS_007	DG 97-332	2	T	1	0	1	1	1	1	0	0	1	0	0	1	1	0	0	0	0
GPP149060.HDGBS_007	DG 97-334	2	T	1	0	1	1	1	1	0	0	1	0	0	1	1	0	0	0	0
GPP149110.HDGBS_007	DW 84-2517	2	VR	0	0	1	0	0	1	0	0	0	0	0	0	1	0	0	0	0
GPP149140.HDGBS_007	DG 79-429	2	VR	0	0	0	0	0	1	0	0	0	0	0	0	1	0	0	0	0
GPP149230.HDGBS_007	DG 00-349	2	S	1	0	1	1	0	1	0	1	1	0	0	1	1	1	1	0	0
GPP149250.HDGBS_007	DG 88-1594	2	T	0	0	1	0	0	0	0	1	1	0	0	0	1	1	1	0	0
GPP149260.HDGBS_007	DG 88-181	2	LB	0	0	1	0	0	0	0	1	1	0	0	0	1	1	0	0	0
GPP149270.HDGBS_007	DW 96-1010	2	VR	1	0	1	1	0	1	0	0	1	0	0	1	1	0	1	0	0
GPP149320.HDGBS_007	DW 87-4219	2	VR	1	0	1	1	0	1	0	0	1	0	0	0	1	0	0	0	0
GPP149330.HDGBS_007	DW 79-1582	2	VR	0	0	0	0	0	1	0	0	0	0	0	0	1	0	0	0	0
GPP149340.HDGBS_007	DG 91-28	2	LB	1	0	1	1	0	1	0	0	1	0	0	1	1	1	1	0	0
GPP149400.HDGBS_007	DW 96-629	2	VR	1	0	1	1	0	1	0	1	1	0	0	1	1	1	1	0	0
GPP149410.HDGBS_007	DW 88-4476	2	VR	1	0	1	1	0	1	0	0	1	0	0	1	1	0	1	0	0
GPP149470.HDGBS_008	DG 82-330	2	T	0	0	1	0	0	0	0	0	1	0	0	0	1	0	1	0	0
GPP149480.HDGBS_008	DW 84-1323	2	VR	1	0	1	1	0	1	0	0	1	0	0	0	1	0	0	0	0
GPP149490.HDGBS_008	DW 88-4612	2	VR	1	0	1	1	0	1	0	0	1	0	0	0	1	0	0	0	0
GPP149500.HDGBS_008	DG 83-140	2	T	0	0	1	0	0	0	0	0	0	0	0	0	1	0	1	0	0
GPP149540.HDGBS_008	DG 85-3678	2	URG	0	0	1	0	0	0	0	0	1	0	0	0	1	0	1	0	0
GPP149560.HDGBS_008	DG 85-3393	2	LB	0	0	1	0	0	0	0	1	1	0	0	0	1	1	1	0	0
GPP149570.HDGBS_008	DW 88-4663	2	VR	1	0	1	1	0	1	0	0	1	0	0	0	1	0	0	0	0
GPP149600.HDGBS_008	DG 88-632	2	Ch	0	0	1	0	0	1	0	0	1	0	0	0	1	0	1	0	0
GPP149620.HDGBS_008	DG 92-323	2	T	0	0	1	0	0	1	0	1	0	0	0	0	1	1	1	0	0
GPP149640.HDGBS_008	DW 92-1114	2	VR	1	0	1	1	0	1	0	0	1	0	0	0	1	0	1	0	0
GPP149650.HDGBS_008	DW 91-1187	2	VR	1	0	1	1	0	1	0	0	1	0	0	1	1	0	1	0	0
GPP149660.HDGBS_008	DW 84-1920	2	VR	0	0	0	0	0	1	0	0	0	0	0	0	1	0	0	0	0
GPP149670.HDGBS_008	DW 92-2704	2	VR	1	0	1	1	0	1	0	0	1	0	0	1	1	0	0	0	0
GPP149680.HDGBS_008	DW 92-3054	2	VR	1	0	1	1	0	1	0	0	1	0	0	1	1	0	1	0	0
GPP149760.HDGBS_008	DW 96-528	2	VR	1	0	1	1	0	1	0	0	1	0	0	1	1	0	0	0	0
GPP149770.HDGBS_008	DG 88-596	2	Ch	0	0	1	0	0	1	0	0	0	0	0	0	1	0	1	0	0
GPP149800.HDGBS_008	DW 96-667	2	LB	1	0	1	1	0	1	0	1	1	0	0	1	1	1	1	0	0
GPP149830.HDGBS_008	DG 88-215	2	Ch	0	0	1	0	0	1	0	1	0	0	0	0	1	1	1	0	0
GPP149840.HDGBS_008	DG 88-63	2	Ch	0	0	1	0	0	1	0	0	1	0	0	0	1	0	1	0	0
GPP149860.HDGBS_008	DG 79-986	2	URG	0	0	1	0	0	0	0	0	0	0	0	0	1	0	1	0	0
GPP149870.HDGBS_008	DW 92-2337	2	VR	1	0	1	1	0	1	0	0	1	0	0	1	1	0	1	0	0
GPP149880.HDGBS_008	DW 92-1023	2	VR	1	0	1	1	0	1	0	0	1	0	0	1	1	0	0	0	0
GPP149890.HDGBS_008	DW 88-4388	2	VR	1	0	1	1	0	1	0	0	1	0	0	1	1	0	0	0	0
GPP149940.HDGBS_008	WIR 127I/3	2	Q	0	0	0	0	0	0	0	0	1	0	0	0	0	0	0	0	0
GPP149970.HDGBS_008	DG 98-2278	2	LB	0	0	1	0	0	0	0	1	1	0	0	0	1	1	1	0	0
GPP150140.HDGBS_008	DG 01-321	2	LB	0	0	1	0	0	1	0	1	1	0	1	0	1	1	1	0	0
GPP150230.HDGBS_008	DW 80-2031	2	VR	0	0	0	0	0	0	0	0	0	0	0	0	1	0	0	0	0
GPP150270.HDGBS_008	DG 98-2130	2	LB	0	0	1	0	0	0	0	1	1	0	0	0	1	1	1	0	0
GPP150280.HDGBS_008	DG 98-1960	2	LB	0	0	1	0	0	1	0	1	0	0	0	0	1	0	1	0	0
GPP150300.HDGBS_008	DW 94-4125	2	VR	1	0	1	1	0	1	0	1	1	0	0	1	1	1	1	0	0
GPP150330.HDGBS_008	DG D2 412	2	LB	0	0	1	0	0	0	0	1	1	0	0	0	1	1	1	0	0
GPP150360.HDGBS_013	DG 92-117	2	T	0	0	1	0	0	1	0	1	1	0	0	0	1	1	1	0	0
GPP150380.HDGBS_013	DW 96-1025	2	VR	1	0	1	1	0	1	0	0	1	0	0	1	1	0	1	0	0
GPP150390.HDGBS_013	DG 03-202	2	T	1	0	1	1	1	1	0	1	1	0	1	1	1	1	1	0	0
GPP150410.HDGBS_013	DG 01-591	2	LB	1	0	1	1	0	1	0	1	1	0	0	1	1	1	1	0	0
GPP150420.HDGBS_013	DW 83-3127	2	VR	1	0	1	1	0	1	0	0	1	0	0	0	1	0	0	0	0
GPP150430.HDGBS_013	DG 98-936	2	Ch	1	0	1	1	0	1	0	0	1	0	0	1	1	0	1	0	0
GPP150440.HDGBS_013	DG S13/24	2	LB	0	0	1	0	0	1	0	1	1	0	0	0	1	1	1	0	0
GPP150460.HDGBS_013	KW 2571	2	Q	0	0	0	0	1	0	0	0	0	0	0	0	0	0	0	0	0
GPP150530.HDGBS_013	DG 11-111	2	S	1	0	1	1	0	1	0	1	1	0	1	0	1	1	1	0	0
GPP150550.HDGBS_013	DG 82-199	2	URG	0	0	1	0	0	0	0	0	1	0	0	0	1	0	1	0	0
GPP150560.HDGBS_013	DG 84-195	2	T	0	0	1	0	0	0	0	0	0	0	0	0	1	0	1	0	0
GPP150660.HDGBS_013	DG 92-151	2	T	0	0	1	0	0	1	0	1	1	0	0	0	1	1	1	0	0
GPP150670.HDGBS_013	DG 93-243	2	Ch	0	0	1	0	0	1	0	1	1	0	0	0	1	1	1	0	0
GPP150690.HDGBS_013	DG 89-401	2	LB	1	0	1	1	0	0	0	0	1	0	1	0	1	0	0	0	0
GPP150700.HDGBS_013	DG 01-11	2	LB	1	0	1	1	0	1	0	1	1	0	0	1	1	1	1	0	0
GPP150790.HDGBS_013	DG 89-1663	2	URG	0	0	1	0	0	0	0	0	1	0	0	0	1	0	1	0	0
GPP150840.HDGBS_013	DG 10-33/59	2	VR	1	0	1	1	0	1	0	0	1	0	0	0	1	0	1	0	0
GPP150890.HDGBS_013	DG 89-1233	2	URG	1	0	1	0	0	1	0	0	0	0	0	0	1	0	0	0	0
GPP150910.HDGBS_013	DG 01-436	2	LB	1	0	1	1	0	1	0	1	1	0	1	1	1	1	1	0	0
GPP148570.HDGBS_007	DG 03-172	3	T	1	0	1	1	0	1	0	1	1	0	0	1	1	1	1	0	0
GPP148750.HDGBS_007	DG 06-1	3	S	1	0	1	1	0	1	0	1	1	0	0	1	1	1	1	0	0
GPP148870.HDGBS_007	DG 11-269	3	Ch	1	0	1	1	1	1	0	1	1	0	1	1	1	1	1	0	0
GPP148910.HDGBS_007	DG 07-663	3	LB	0	0	1	0	0	1	0	0	1	0	1	0	1	1	1	0	0
GPP148940.HDGBS_007	DG 81-68	3	URG	0	0	1	0	0	0	0	0	0	0	0	0	1	0	1	0	0
GPP149040.HDGBS_007	DG 97-1805	3	T	1	0	1	1	0	1	0	1	1	0	0	1	1	1	1	0	0
GPP149050.HDGBS_007	DG 97-264	3	T	1	0	1	1	0	0	0	1	1	0	0	1	1	1	1	0	0
GPP149070.HDGBS_007	DG 97-13	3	T	1	0	1	1	0	0	0	1	1	0	0	1	1	1	1	0	0
GPP149100.HDGBS_007	DG 93-316	3	T	1	0	1	1	0	1	0	0	1	0	0	1	1	0	1	0	0
GPP149120.HDGBS_007	DG 97-1699	3	T	1	0	1	1	0	1	0	1	1	0	0	1	1	1	1	0	0
GPP149160.HDGBS_007	DG 81-1043	3	LB	0	0	1	0	0	0	0	1	0	0	0	0	1	0	1	0	0
GPP149170.HDGBS_007	DG 03-72	3	T	1	0	1	1	0	1	0	1	1	0	0	1	1	1	1	0	0
GPP149210.HDGBS_007	DG 03-128	3	T	1	0	1	1	0	1	0	1	1	0	1	1	1	1	1	0	0
GPP149290.HDGBS_007	DG 11-478	3	S	0	0	1	0	0	0	0	1	1	0	0	0	1	1	1	0	0
GPP149310.HDGBS_007	DG 97-278	3	T	1	0	1	1	0	1	0	1	1	0	0	1	1	1	1	0	0
GPP149360.HDGBS_007	DW 81-1578	3	VR	0	0	0	0	0	1	0	0	0	0	0	0	1	0	0	0	0
GPP149580.HDGBS_008	DW 88-4556	3	VR	1	0	1	1	0	1	0	0	1	0	0	1	1	0	1	0	0
GPP149590.HDGBS_008	DG 88-1616	3	Ch	0	0	1	0	0	0	0	1	1	0	0	0	1	1	1	0	0
GPP149610.HDGBS_008	DG 92-4825	3	Ch	1	0	1	1	0	1	0	1	1	0	0	1	1	1	1	0	0
GPP149740.HDGBS_008	DG 11-464	3	T	1	0	1	1	0	1	0	1	1	0	1	1	1	1	1	0	0
GPP149750.HDGBS_008	DG 11-533	3	T	1	0	1	1	0	1	0	1	1	0	1	1	1	1	1	0	0
GPP149780.HDGBS_008	DG 12-101	3	T	1	0	1	1	0	1	0	1	1	0	1	1	1	1	1	0	0
GPP149810.HDGBS_008	DG 12-70	3	T	1	0	1	1	0	1	0	1	1	0	1	1	1	1	1	0	0
GPP149900.HDGBS_008	DG 08-28/13	3	Ch	1	0	1	1	0	1	0	1	1	0	1	1	1	1	1	0	0
GPP150090.HDGBS_008	DG 03-109	3	T	1	0	1	1	0	1	0	1	1	0	1	1	1	1	1	0	0
GPP150100.HDGBS_008	DG 03-160	3	T	1	0	1	1	0	1	0	1	1	0	1	1	1	1	1	0	0
GPP150170.HDGBS_008	DG 04-859	3	Ch	1	0	1	1	0	1	0	0	1	0	1	1	1	0	1	0	0
GPP150190.HDGBS_008	DG 97-1469	3	T	1	0	1	1	0	1	0	1	1	0	1	1	1	1	1	0	0
GPP150260.HDGBS_008	DG 97-1506	3	T	1	0	1	1	0	1	0	1	1	0	1	1	1	1	1	0	0
GPP150290.HDGBS_008	DG 98-1813	3	LB	0	0	1	0	0	0	0	1	1	0	0	0	1	1	1	0	0
GPP150350.HDGBS_013	DG D1 202	3	LB	0	0	1	0	0	0	0	1	1	0	0	0	1	1	1	0	0
GPP150540.HDGBS_013	DG 11-262	3	Ch	1	0	1	1	0	1	0	1	1	0	0	1	1	1	1	0	0
GPP150570.HDGBS_013	DG 85-3411	3	LB	0	0	1	0	0	0	0	1	1	0	0	0	1	1	1	0	0
GPP150610.HDGBS_013	DG 92-396	3	Ch	1	0	1	1	0	1	0	1	1	0	1	0	1	1	1	0	0
GPP150650.HDGBS_013	DG 92-4862	3	Ch	1	0	1	1	0	1	0	1	1	0	0	1	1	1	1	0	0
GPP150810.HDGBS_013	DG 11-498	3	T	1	0	1	1	0	1	0	1	1	0	0	1	1	1	1	0	0
GPP148600.HDGBS_007	dH Redstar 48/26	4	Q	0	0	0	0	0	0	0	0	0	0	0	0	1	0	0	0	0
GPP148630.HDGBS_007	DG 05-19/35	4	LB	0	0	0	0	0	0	1	0	0	0	0	0	1	0	0	0	0
GPP148650.HDGBS_007	DG 05-18/33	4	LB	0	0	0	0	0	0	0	0	0	1	0	0	1	0	0	0	0
GPP148980.HDGBS_007	Mex/64.6307	4		0	0	0	0	0	0	0	0	1	0	0	0	1	0	0	0	0
GPP149190.HDGBS_007	BAZ-GL-96.7179.11	4	LB	0	1	0	1	0	0	0	0	1	0	0	0	0	0	0	0	0
GPP149200.HDGBS_007	DG 88-916	4	T	0	0	1	0	0	0	0	0	0	0	0	0	1	0	1	0	0
GPP149300.HDGBS_007	It 623GA	4	S	0	0	0	0	0	0	0	1	0	0	0	0	1	0	0	0	0
GPP149390.HDGBS_007	dH Wigry 35/5	4	Q	0	0	0	0	0	0	0	0	0	0	0	0	1	0	0	0	0
GPP149420.HDGBS_007	dH Alicja 35/11	4	Q	0	0	0	0	0	0	0	0	0	0	0	0	1	0	0	0	0
GPP149430.HDGBS_007	dH Balbina 48/18	4	Q	0	0	0	0	0	0	0	0	0	0	0	0	1	0	0	0	0
GPP149450.HDGBS_007	DG 82-258	4	T	0	0	1	0	0	0	0	0	0	0	0	0	1	0	1	0	0
GPP149530.HDGBS_008	DW 83-3052	4	VR	0	0	0	0	0	1	0	0	0	0	0	0	1	0	0	0	0
GPP149910.HDGBS_008	90-HAE-35	4	Q	0	0	0	0	0	0	0	0	0	0	0	0	1	0	0	0	0
GPP149920.HDGBS_008	GLKS 58.1642/4	4	Nema	0	0	0	0	0	0	0	0	0	0	0	0	0	1	0	0	0
GPP149930.HDGBS_008	SVP DH81-1-1104	4	VR	0	0	0	0	0	0	0	0	0	0	0	0	1	0	0	0	0
GPP150320.HDGBS_008	DG 84-325	4	T	0	0	1	0	0	0	0	0	0	0	0	0	1	0	1	0	0
GPP150500.HDGBS_013	DG 05-17/22	4	LB	0	0	0	0	0	0	0	0	0	1	0	0	1	0	0	0	0
GPP150510.HDGBS_013	USW 5293.3	4	URG	0	0	0	0	0	0	0	0	1	0	0	0	1	0	0	0	0
GPP150580.HDGBS_013	HT/HZ 84 PH 151	4	Q	0	0	0	0	0	0	0	0	1	0	0	0	1	0	0	0	0
GPP150590.HDGBS_013	dH Premiere 35/14	4	Q	0	0	0	0	0	0	0	0	0	0	0	0	1	0	0	0	0
GPP150710.HDGBS_013	G dH 1512	4	Q	0	0	0	0	0	0	0	0	0	0	0	0	1	0	0	0	0
GPP150720.HDGBS_013	BAZ-GL-94.7171.62	4	LB	0	0	0	0	0	0	0	0	1	0	0	0	1	0	0	0	0
GPP150730.HDGBS_013	DG 84-866	4	S	0	0	0	0	0	0	0	0	1	0	1	0	1	0	0	0	0
GPP150750.HDGBS_013	CE-C 57	4	Q	0	0	0	0	0	0	0	0	1	0	0	0	1	0	0	0	0
GPP150760.HDGBS_013	It 618G320	4	S	0	0	0	1	0	0	0	0	0	0	0	0	1	0	0	0	0
GPP150770.HDGBS_013	D 93-HBQ-11	4	Q	0	0	0	0	0	0	0	0	0	0	0	0	1	0	0	0	0
GPP150780.HDGBS_013	dH Asterix 35/7	4	Q	0	0	0	0	0	0	0	0	0	0	0	0	1	0	0	0	0
GPP150800.HDGBS_013	DG 05-20/85	4	LB	0	0	0	0	0	0	1	0	0	0	0	0	1	0	0	0	0
GPP150820.HDGBS_013	dH Lord 35/5	4	Q	0	0	0	0	0	0	0	0	0	0	0	0	1	0	0	0	0
GPP150830.HDGBS_013	dH Victoria 35/7	4	Q	0	0	0	0	0	0	0	0	0	0	0	0	1	0	0	0	0
GPP150850.HDGBS_013	dH Bard 35/12	4	Q	0	0	0	0	0	0	0	0	0	0	0	0	1	0	0	0	0
GPP150880.HDGBS_013	DG 95-1543	4	T	0	0	0	0	0	0	0	0	1	0	1	0	1	0	0	0	0
GPP150930.HDGBS_013	60-21-19	4	Nema	0	0	0	0	0	0	1	0	0	0	0	0	0	0	0	0	0
GPP150940.HDGBS_013	P55/7	4	Nema	0	0	0	0	0	0	0	0	0	0	0	0	0	0	0	0	1
GPP150950.HDGBS_013	89-2-146	4	LB	0	0	0	0	0	0	0	0	0	0	0	0	1	0	0	1	0
GPP116750.HDGBS_008	DG 92-261	5	LB	0	0	1	0	0	1	0	1	1	0	1	0	1	1	1	0	0
GPP148540.HDGBS_007	DG 07-358	5	LB	1	0	1	1	0	1	0	1	1	0	1	1	1	1	1	0	0
GPP148550.HDGBS_007	DG 08-305	5	LB	1	0	1	1	0	1	0	1	1	0	0	1	1	1	1	0	0
GPP148590.HDGBS_007	DG 08-333	5	LB	1	0	1	1	0	1	0	0	1	0	1	1	1	0	1	0	0
GPP148670.HDGBS_007	DG 11-303	5	Ch	1	0	1	1	1	1	0	0	1	0	1	1	1	0	1	0	0
GPP148680.HDGBS_007	DG 11-460	5	Ch	1	0	1	1	1	1	0	1	1	0	1	1	1	1	1	0	0
GPP148690.HDGBS_007	DG 11-178	5	S	1	0	1	1	0	1	0	1	1	0	1	1	1	1	1	0	0
GPP148700.HDGBS_007	DG 11-133	5	Ch	1	0	1	1	1	1	0	1	1	0	1	1	1	1	1	0	0
GPP148710.HDGBS_007	DG 11-393	5	S	1	0	1	1	1	1	0	1	1	0	1	1	1	1	1	0	0
GPP148720.HDGBS_007	DG 11-75	5	Ch	1	0	1	1	1	1	0	0	1	0	1	1	1	0	1	0	0
GPP148730.HDGBS_007	DG 11-373	5	Ch	1	0	1	1	0	1	0	1	1	0	1	1	1	1	1	0	0
GPP148740.HDGBS_007	DG 11-272	5	S	1	0	1	1	1	1	0	1	1	0	1	1	1	1	1	0	0
GPP148770.HDGBS_007	DG 11-6	5	S	1	0	1	1	1	1	0	0	1	0	1	1	1	0	1	0	0
GPP148790.HDGBS_007	DG 11-179	5	Ch	1	0	1	1	0	1	0	1	1	0	1	1	1	1	1	0	0
GPP148800.HDGBS_007	DG 08-153	5	Ch	1	0	1	1	0	1	0	1	1	0	1	1	1	1	1	0	0
GPP148810.HDGBS_007	DG 08-233	5	Ch	1	0	1	1	1	1	0	0	1	0	1	1	1	0	1	0	0
GPP148820.HDGBS_007	DG 08-127	5	Ch	1	0	1	1	0	1	0	1	1	0	1	1	1	1	1	0	0
GPP148830.HDGBS_007	DG 08-222	5	Ch	1	0	1	1	1	1	0	0	1	0	1	1	1	0	1	0	0
GPP148840.HDGBS_007	DG 08-7	5	Ch	1	0	1	1	0	1	0	1	1	0	1	1	1	1	1	0	0
GPP148850.HDGBS_007	DG 12-62	5	S	1	0	1	1	1	1	0	1	1	0	1	1	1	1	1	0	0
GPP148880.HDGBS_007	DG 12-26	5	S	1	0	1	1	0	1	0	1	1	0	0	1	1	1	1	0	0
GPP148890.HDGBS_007	DG 12-34	5	S	1	0	1	1	1	1	0	1	1	0	1	1	1	1	1	0	0
GPP148900.HDGBS_007	DG 88-89	5	Ch	0	0	1	0	0	1	0	0	0	0	0	0	1	0	1	0	0
GPP148920.HDGBS_007	DG 07-118	5	LB	1	0	1	1	0	1	0	1	1	0	1	1	1	1	1	0	0
GPP148930.HDGBS_007	DG 08-189	5	Ch	1	0	1	1	1	1	0	0	1	0	1	1	1	0	1	0	0
GPP148960.HDGBS_007	DG 08-142	5	Ch	1	0	1	1	0	1	0	1	1	0	1	1	1	1	1	0	0
GPP148970.HDGBS_007	DG 08-199	5	Ch	1	0	1	1	1	1	0	0	1	0	1	1	1	0	1	0	0
GPP149030.HDGBS_007	DG 08-76	5	Ch	1	0	1	1	1	1	0	0	1	0	1	1	1	0	1	0	0
GPP149220.HDGBS_007	DG 04-81	5	LB	0	0	1	0	0	1	0	0	1	0	1	0	1	0	1	0	0
GPP149240.HDGBS_007	DG 08-238	5	LB	1	0	1	1	0	1	0	0	1	1	1	1	1	0	1	0	0
GPP149350.HDGBS_007	DG 81-1287	5	S	0	0	1	0	0	0	0	0	0	0	0	0	1	0	1	0	0
GPP149630.HDGBS_008	DG 92-4294	5	Ch	0	0	1	0	0	1	0	0	1	0	1	0	1	0	1	0	0
GPP149690.HDGBS_008	DG 92-227	5	Ch	0	0	1	0	0	1	0	0	1	0	1	0	1	0	1	0	0
GPP149790.HDGBS_008	DG 97-857	5	Ch	1	0	1	1	0	1	0	0	1	0	1	1	1	0	1	0	0
GPP149850.HDGBS_008	DG 80-2058	5	LB	0	0	0	0	0	0	0	1	0	0	0	0	1	1	0	0	0
GPP149950.HDGBS_008	DG D5 26	5	LB	0	0	1	0	0	0	0	1	1	0	0	0	1	1	1	0	0
GPP149960.HDGBS_008	DG 07-179	5	LB	1	0	1	1	0	1	0	1	1	0	1	1	1	1	1	0	0
GPP149980.HDGBS_008	DG 07-581	5	LB	1	0	1	1	1	1	0	1	1	0	1	1	1	1	1	0	0
GPP149990.HDGBS_008	DG 07-456	5	LB	1	0	1	1	0	1	0	1	1	0	1	1	1	1	1	0	0
GPP150000.HDGBS_008	DG 07-62	5	LB	1	0	1	1	0	1	0	1	1	0	1	1	1	1	1	0	0
GPP150020.HDGBS_008	DG 07-431	5	LB	1	0	1	1	0	1	0	1	1	0	1	1	1	1	1	0	0
GPP150030.HDGBS_008	DG 01-139	5	LB	0	0	1	0	0	1	0	1	1	0	1	0	1	1	1	0	0
GPP150070.HDGBS_008	DG 03-342	5	Ch	1	0	1	1	1	1	0	0	1	0	1	1	1	0	1	0	0
GPP150080.HDGBS_008	DG 03-261	5	Ch	1	0	1	1	1	1	0	0	1	0	1	0	1	0	1	0	0
GPP150120.HDGBS_008	DG 01-287	5	LB	1	0	1	1	0	1	0	1	1	0	1	1	1	1	1	0	0
GPP150130.HDGBS_008	DG 07-450	5	LB	1	0	1	1	0	1	0	1	1	0	1	1	1	1	1	0	0
GPP150150.HDGBS_008	DG 03-248	5	Ch	1	0	1	1	1	1	0	0	1	0	1	1	1	0	1	0	0
GPP150160.HDGBS_008	DG 04-808	5	S	1	0	1	1	0	1	0	1	1	0	1	1	1	1	1	0	0
GPP150200.HDGBS_008	DG 97-766	5	Ch	1	0	1	1	0	1	0	0	1	0	1	1	1	0	1	0	0
GPP150210.HDGBS_008	DG 89-360	5	LB	0	0	1	0	0	1	0	1	1	0	1	0	1	0	0	0	0
GPP150220.HDGBS_008	DG 97-813	5	LB	0	0	1	0	0	1	0	0	1	0	1	0	1	0	1	0	0
GPP150250.HDGBS_008	DG 03-313	5	Ch	1	0	1	1	1	1	0	0	1	0	1	1	1	0	1	0	0
GPP150340.HDGBS_013	DG 97-2174	5	Ch	1	0	1	1	0	1	0	0	1	0	1	1	1	0	1	0	0
GPP150450.HDGBS_013	DG 08-564	5	LB	1	0	1	1	0	1	0	0	1	1	1	1	1	0	1	0	0
GPP150470.HDGBS_013	DG 06-508	5	PaR	1	0	1	1	1	1	0	1	1	0	0	0	1	1	1	0	0
GPP150520.HDGBS_013	DG 03-278	5	Ch	1	0	1	1	1	1	0	0	1	0	1	1	1	0	1	0	0
GPP150680.HDGBS_013	DG 97-837	5	Ch	1	0	1	1	1	1	0	0	1	0	0	1	1	0	1	0	0
GPP150740.HDGBS_013	DG 92-344	5	Ch	1	0	1	1	0	1	0	0	1	0	0	0	1	0	1	0	0
GPP150860.HDGBS_013	DG 97-2107	5	Ch	0	0	1	0	1	1	0	1	1	0	1	0	1	0	0	0	0
GPP150870.HDGBS_013	DG 03-299	5	Ch	1	0	1	1	1	1	0	0	1	0	1	1	1	0	1	0	0

## Sheet: Legend
Nema	resistance to nematodes
LB	resistance to late blight
VR	resistance to viruses
T	table
S	starch
Q	tuber quality
Ch	crisps
URG	unreduced gametes
PaR	resistance to soft rot
