# Supplementary material for: Historical data provide new insights into inheritance of traits important for diploid potato breeding
Source: Planta. 2025 Feb 27;261(4):69. doi: 10.1007/s00425-025-04618-z (PMC11868143; doi:10.1007/s00425-025-04618-z)
Supplement: Supplementary file 8 — Supplementary Table S2 List of barcodes employed to construct 96-plex GBS libraries (11 KB) [file 425_2025_4618_MOESM8_ESM.xlsx]

## Sheet: GBS.barcodes.96plex
Table S2: List of barcodes employed to construct 96-plex GBS libraries
ACGG
TGCT
CATA
CGAG
GCTT
ATCA
GACG
CTGT
TCAA
AGTCA
TCACG
CTGCA
CATCG
ATCGA
TCGAA
ACCTG
CTCAG
CGCTA
CCTGA
CGACT
ACGCT
GCCAT
CACGT
GTTCCA
TGTGCA
TTGACA
AGCTGA
TGGCAA
CTATCG
GCTGAA
TTCCGA
GACTCT
ATGGCG
TCATGG
CATCCG
CCGTCA
GTACGT
TAGGCT
GGCTAG
CATGTA
ATTCGG
TGACCT
GGTAGCA
GATTACA
GTGACCA
TTATGCA
TAGGTCA
ATTGGCA
TGGTACA
GGATTCA
GATCCAA
TAGACCG
GTAAGCG
TCTGGAA
CAGTGCA
AGACTCG
CTGGACA
TCCAGGA
AGCTCCG
ACGATAT
GAATAGCA
AATGGACA
TGCCACCA
GCACCTCA
ATGAGACA
AGTGACAA
CCAGCACT
GATACGAA
AGAATGCA
GAAGACAT
CGCACACT
ACCTACCG
TACAGAGA
CTGAAGAA
AGACTAAG
ACTCGCCA
GAACAAGT
CTCGCCAA
CCGTCGCCA
TATGATTCT
AGCCGTGCA
TTGTTAACT
GACTCGGCA
CCGCGTCCA
TTAATCGTT
AGCGCGTCA
TCTTATAGT
CATGGCCGA
GTATTCTAT
AGGCGACCT
CCGATGGCA
GTTACTATT
TGACCGCGA
CCGGACTGA
GTTCTATAT
TCCGCCGCA
