# Supplementary material for: Historical data provide new insights into inheritance of traits important for diploid potato breeding
Source: Planta. 2025 Feb 27;261(4):69. doi: 10.1007/s00425-025-04618-z (PMC11868143; doi:10.1007/s00425-025-04618-z)
Supplement: Supplementary file 9 — Supplementary Table S3 List of genes overlapping GBS SNPs including impact category count (1917 KB) [file 425_2025_4618_MOESM9_ESM.xlsx]

## Sheet: Supp Table S3
Table S3: List of genes overlapping GBS SNPs including impact category count
#GeneName	GeneId	TranscriptId	BioType	variants_impact_HIGH	variants_impact_LOW	variants_impact_MODERATE	variants_impact_MODIFIER	variants_effect_3_prime_UTR_variant	variants_effect_5_prime_UTR_premature_start_codon_gain_variant	variants_effect_5_prime_UTR_variant	variants_effect_downstream_gene_variant	variants_effect_initiator_codon_variant	variants_effect_intron_variant	variants_effect_missense_variant	variants_effect_splice_acceptor_variant	variants_effect_splice_donor_variant	variants_effect_splice_region_variant	variants_effect_start_lost	variants_effect_stop_gained	variants_effect_stop_lost	variants_effect_stop_retained_variant	variants_effect_synonymous_variant	variants_effect_upstream_gene_variant
Soltu.DM.01G000010	Soltu.DM.01G000010	Soltu.DM.01G000010.4	protein_coding	0	2	0	9	0	0	0	0	0	10	0	0	0	1	0	0	0	0	1	0
Soltu.DM.01G000050	Soltu.DM.01G000050	Soltu.DM.01G000050.1	protein_coding	0	0	0	13	0	0	0	0	0	6	0	0	0	0	0	0	0	0	0	7
Soltu.DM.01G000060	Soltu.DM.01G000060	Soltu.DM.01G000060.5	protein_coding	0	0	0	5	0	0	0	0	0	0	0	0	0	0	0	0	0	0	0	5
Soltu.DM.01G000070	Soltu.DM.01G000070	Soltu.DM.01G000070.1	protein_coding	0	0	0	14	0	0	0	14	0	0	0	0	0	0	0	0	0	0	0	0
Soltu.DM.01G000090	Soltu.DM.01G000090	Soltu.DM.01G000090.1	protein_coding	0	0	0	14	0	0	0	14	0	0	0	0	0	0	0	0	0	0	0	0
Soltu.DM.01G000100	Soltu.DM.01G000100	Soltu.DM.01G000100.1	protein_coding	0	0	2	0	0	0	0	0	0	0	2	0	0	0	0	0	0	0	0	0
Soltu.DM.01G000110	Soltu.DM.01G000110	Soltu.DM.01G000110.1	protein_coding	0	0	0	12	0	0	0	10	0	0	0	0	0	0	0	0	0	0	0	2
Soltu.DM.01G000120	Soltu.DM.01G000120	Soltu.DM.01G000120.1	protein_coding	0	8	4	3	0	1	2	0	0	2	4	0	0	1	0	0	0	0	6	0
Soltu.DM.01G000140	Soltu.DM.01G000140	Soltu.DM.01G000140.1	protein_coding	0	0	1	16	0	0	0	0	0	8	1	0	0	0	0	0	0	0	0	8
Soltu.DM.01G000150	Soltu.DM.01G000150	Soltu.DM.01G000150.1	protein_coding	0	4	0	4	0	0	0	0	0	4	0	0	0	0	0	0	0	0	4	0
Soltu.DM.01G000160	Soltu.DM.01G000160	Soltu.DM.01G000160.1	protein_coding	0	0	0	8	0	0	0	8	0	0	0	0	0	0	0	0	0	0	0	0
Soltu.DM.01G000200	Soltu.DM.01G000200	Soltu.DM.01G000200.1	protein_coding	0	0	0	1	0	0	0	1	0	0	0	0	0	0	0	0	0	0	0	0
Soltu.DM.01G000210	Soltu.DM.01G000210	Soltu.DM.01G000210.1	protein_coding	0	0	0	2	0	0	0	2	0	0	0	0	0	0	0	0	0	0	0	0
Soltu.DM.01G000220	Soltu.DM.01G000220	Soltu.DM.01G000220.1	protein_coding	0	1	0	1	0	0	0	0	0	1	0	0	0	0	0	0	0	0	1	0
Soltu.DM.01G000240	Soltu.DM.01G000240	Soltu.DM.01G000240.1	protein_coding	0	0	0	11	0	0	0	11	0	0	0	0	0	0	0	0	0	0	0	0
Soltu.DM.01G000250	Soltu.DM.01G000250	Soltu.DM.01G000250.1	protein_coding	0	9	4	0	0	0	0	0	0	0	4	0	0	1	0	0	0	0	9	0
Soltu.DM.01G000260	Soltu.DM.01G000260	Soltu.DM.01G000260.1	protein_coding	0	0	0	2	0	0	0	0	0	0	0	0	0	0	0	0	0	0	0	2
Soltu.DM.01G000270	Soltu.DM.01G000270	Soltu.DM.01G000270.1	protein_coding	0	0	0	2	0	0	0	0	0	0	0	0	0	0	0	0	0	0	0	2
Soltu.DM.01G000340	Soltu.DM.01G000340	Soltu.DM.01G000340.1	protein_coding	0	0	0	3	0	0	0	3	0	0	0	0	0	0	0	0	0	0	0	0
Soltu.DM.01G000350	Soltu.DM.01G000350	Soltu.DM.01G000350.1	protein_coding	0	0	0	5	0	0	0	2	0	3	0	0	0	0	0	0	0	0	0	0
Soltu.DM.01G000360	Soltu.DM.01G000360	Soltu.DM.01G000360.1	protein_coding	0	0	0	5	0	0	0	3	0	2	0	0	0	0	0	0	0	0	0	0
Soltu.DM.01G000370	Soltu.DM.01G000370	Soltu.DM.01G000370.1	protein_coding	0	3	1	8	0	0	0	0	0	8	1	0	0	1	0	0	0	0	3	0
Soltu.DM.01G000380	Soltu.DM.01G000380	Soltu.DM.01G000380.1	protein_coding	0	0	0	12	0	0	0	12	0	0	0	0	0	0	0	0	0	0	0	0
Soltu.DM.01G000450	Soltu.DM.01G000450	Soltu.DM.01G000450.1	protein_coding	0	0	0	7	0	0	0	7	0	0	0	0	0	0	0	0	0	0	0	0
Soltu.DM.01G000510	Soltu.DM.01G000510	Soltu.DM.01G000510.1	protein_coding	0	1	0	9	9	0	0	0	0	0	0	0	0	0	0	0	0	0	1	0
Soltu.DM.01G000520	Soltu.DM.01G000520	Soltu.DM.01G000520.4	protein_coding	0	1	0	6	0	0	0	0	0	6	0	0	0	0	0	0	0	0	1	0
Soltu.DM.01G000660	Soltu.DM.01G000660	Soltu.DM.01G000660.1	protein_coding	0	0	0	5	0	0	0	5	0	0	0	0	0	0	0	0	0	0	0	0
Soltu.DM.01G000670	Soltu.DM.01G000670	Soltu.DM.01G000670.2	protein_coding	0	2	1	2	0	0	0	0	0	3	1	0	0	1	0	0	0	0	1	0
Soltu.DM.01G000730	Soltu.DM.01G000730	Soltu.DM.01G000730.1	protein_coding	0	0	0	5	0	0	0	3	0	0	0	0	0	0	0	0	0	0	0	2
Soltu.DM.01G000760	Soltu.DM.01G000760	Soltu.DM.01G000760.2	protein_coding	0	1	1	3	0	0	0	0	0	4	1	0	0	1	0	0	0	0	0	0
Soltu.DM.01G000770	Soltu.DM.01G000770	Soltu.DM.01G000770.1	protein_coding	0	0	0	5	0	0	0	5	0	0	0	0	0	0	0	0	0	0	0	0
Soltu.DM.01G000800	Soltu.DM.01G000800	Soltu.DM.01G000800.4	protein_coding	0	0	0	2	0	0	0	0	0	2	0	0	0	0	0	0	0	0	0	0
Soltu.DM.01G000810	Soltu.DM.01G000810	Soltu.DM.01G000810.1	protein_coding	0	0	0	4	0	0	0	2	0	0	0	0	0	0	0	0	0	0	0	2
Soltu.DM.01G000820	Soltu.DM.01G000820	Soltu.DM.01G000820.1	protein_coding	0	0	1	3	0	0	0	2	0	1	1	0	0	0	0	0	0	0	0	0
Soltu.DM.01G000940	Soltu.DM.01G000940	Soltu.DM.01G000940.1	protein_coding	0	2	0	6	0	0	0	0	0	6	0	0	0	0	0	0	0	0	2	0
Soltu.DM.01G000970	Soltu.DM.01G000970	Soltu.DM.01G000970.1	protein_coding	0	3	1	13	0	0	0	0	0	11	1	0	0	1	0	0	0	0	2	3
Soltu.DM.01G000980	Soltu.DM.01G000980	Soltu.DM.01G000980.1	protein_coding	0	0	0	14	0	0	0	14	0	0	0	0	0	0	0	0	0	0	0	0
Soltu.DM.01G000990	Soltu.DM.01G000990	Soltu.DM.01G000990.1	protein_coding	0	2	0	12	0	0	0	0	0	12	0	0	0	0	0	0	0	0	2	0
Soltu.DM.01G001000	Soltu.DM.01G001000	Soltu.DM.01G001000.1	protein_coding	0	0	0	1	0	0	0	1	0	0	0	0	0	0	0	0	0	0	0	0
Soltu.DM.01G001100	Soltu.DM.01G001100	Soltu.DM.01G001100.5	protein_coding	0	0	0	21	4	0	0	2	0	15	0	0	0	0	0	0	0	0	0	0
Soltu.DM.01G001120	Soltu.DM.01G001120	Soltu.DM.01G001120.1	protein_coding	0	0	0	21	0	0	0	19	0	0	0	0	0	0	0	0	0	0	0	2
Soltu.DM.01G001150	Soltu.DM.01G001150	Soltu.DM.01G001150.1	protein_coding	0	5	3	8	0	0	0	2	0	0	3	0	0	0	0	0	0	0	5	6
Soltu.DM.01G001160	Soltu.DM.01G001160	Soltu.DM.01G001160.1	protein_coding	0	2	2	16	0	1	5	0	0	3	2	0	0	0	0	0	0	0	1	8
Soltu.DM.01G001170	Soltu.DM.01G001170	Soltu.DM.01G001170.1	protein_coding	0	0	0	17	0	0	0	16	0	1	0	0	0	0	0	0	0	0	0	0
Soltu.DM.01G001180	Soltu.DM.01G001180	Soltu.DM.01G001180.1	protein_coding	0	0	0	17	0	0	0	17	0	0	0	0	0	0	0	0	0	0	0	0
Soltu.DM.01G001210	Soltu.DM.01G001210	Soltu.DM.01G001210.2	protein_coding	0	0	0	9	0	0	0	9	0	0	0	0	0	0	0	0	0	0	0	0
Soltu.DM.01G001220	Soltu.DM.01G001220	Soltu.DM.01G001220.1	protein_coding	0	0	0	20	0	0	0	0	0	0	0	0	0	0	0	0	0	0	0	20
Soltu.DM.01G001240	Soltu.DM.01G001240	Soltu.DM.01G001240.1	protein_coding	0	0	0	20	0	0	0	0	0	0	0	0	0	0	0	0	0	0	0	20
Soltu.DM.01G001260	Soltu.DM.01G001260	Soltu.DM.01G001260.1	protein_coding	0	0	0	1	0	0	0	1	0	0	0	0	0	0	0	0	0	0	0	0
Soltu.DM.01G001270	Soltu.DM.01G001270	Soltu.DM.01G001270.1	protein_coding	0	0	1	0	0	0	0	0	0	0	1	0	0	0	0	0	0	0	0	0
Soltu.DM.01G001280	Soltu.DM.01G001280	Soltu.DM.01G001280.1	protein_coding	0	0	0	6	0	0	0	5	0	0	0	0	0	0	0	0	0	0	0	1
Soltu.DM.01G001300	Soltu.DM.01G001300	Soltu.DM.01G001300.1	protein_coding	0	0	0	5	0	0	0	0	0	0	0	0	0	0	0	0	0	0	0	5
Soltu.DM.01G001310	Soltu.DM.01G001310	Soltu.DM.01G001310.1	protein_coding	0	0	0	5	0	0	0	5	0	0	0	0	0	0	0	0	0	0	0	0
Soltu.DM.01G001320	Soltu.DM.01G001320	Soltu.DM.01G001320.1	protein_coding	0	0	0	15	0	0	0	15	0	0	0	0	0	0	0	0	0	0	0	0
Soltu.DM.01G001330	Soltu.DM.01G001330	Soltu.DM.01G001330.1	protein_coding	0	6	6	5	3	0	0	0	0	3	6	0	0	1	0	0	0	0	5	0
Soltu.DM.01G001340	Soltu.DM.01G001340	Soltu.DM.01G001340.3	protein_coding	0	3	3	20	0	0	0	0	0	20	3	0	0	0	0	0	0	0	3	0
Soltu.DM.01G001350	Soltu.DM.01G001350	Soltu.DM.01G001350.1	protein_coding	0	2	0	39	0	0	0	0	0	13	0	0	0	0	0	0	0	0	2	26
Soltu.DM.01G001360	Soltu.DM.01G001360	Soltu.DM.01G001360.6	protein_coding	0	2	3	0	0	0	0	0	0	0	3	0	0	0	0	0	0	0	2	0
Soltu.DM.01G001370	Soltu.DM.01G001370	Soltu.DM.01G001370.1	protein_coding	0	0	0	6	0	0	0	1	0	0	0	0	0	0	0	0	0	0	0	5
Soltu.DM.01G001380	Soltu.DM.01G001380	Soltu.DM.01G001380.1	protein_coding	0	0	0	1	0	0	0	0	0	0	0	0	0	0	0	0	0	0	0	1
Soltu.DM.01G001390	Soltu.DM.01G001390	Soltu.DM.01G001390.1	protein_coding	0	0	0	1	0	0	0	0	0	0	0	0	0	0	0	0	0	0	0	1
Soltu.DM.01G001440	Soltu.DM.01G001440	Soltu.DM.01G001440.1	protein_coding	0	2	0	0	0	0	0	0	0	1	0	0	0	1	0	0	0	0	1	0
Soltu.DM.01G001450	Soltu.DM.01G001450	Soltu.DM.01G001450.1	protein_coding	0	0	0	11	0	0	0	2	0	0	0	0	0	0	0	0	0	0	0	9
Soltu.DM.01G001460	Soltu.DM.01G001460	Soltu.DM.01G001460.1	protein_coding	0	0	0	9	0	0	0	0	0	9	0	0	0	0	0	0	0	0	0	0
Soltu.DM.01G001470	Soltu.DM.01G001470	Soltu.DM.01G001470.1	protein_coding	0	0	0	9	0	0	0	9	0	0	0	0	0	0	0	0	0	0	0	0
Soltu.DM.01G001500	Soltu.DM.01G001500	Soltu.DM.01G001500.1	protein_coding	0	0	0	19	0	0	0	0	0	0	0	0	0	0	0	0	0	0	0	19
Soltu.DM.01G001520	Soltu.DM.01G001520	Soltu.DM.01G001520.2	protein_coding	0	10	3	7	0	1	4	0	0	3	3	0	0	0	0	0	0	0	9	0
Soltu.DM.01G001570	Soltu.DM.01G001570	Soltu.DM.01G001570.1	protein_coding	0	3	6	0	0	0	0	0	0	0	6	0	0	0	0	0	0	0	3	0
Soltu.DM.01G001580	Soltu.DM.01G001580	Soltu.DM.01G001580.1	protein_coding	0	0	0	9	0	0	0	9	0	0	0	0	0	0	0	0	0	0	0	0
Soltu.DM.01G001590	Soltu.DM.01G001590	Soltu.DM.01G001590.1	protein_coding	0	9	1	12	0	0	0	0	0	15	1	0	0	3	0	0	0	0	6	0
Soltu.DM.01G001630	Soltu.DM.01G001630	Soltu.DM.01G001630.1	protein_coding	0	0	0	19	0	0	0	0	0	1	0	0	0	0	0	0	0	0	0	18
Soltu.DM.01G001640	Soltu.DM.01G001640	Soltu.DM.01G001640.1	protein_coding	0	7	4	7	0	0	0	0	0	8	4	0	0	2	0	0	0	0	6	0
Soltu.DM.01G001650	Soltu.DM.01G001650	Soltu.DM.01G001650.1	protein_coding	0	1	0	5	0	0	0	4	0	1	0	0	0	0	0	0	0	0	1	0
Soltu.DM.01G001660	Soltu.DM.01G001660	Soltu.DM.01G001660.2	protein_coding	0	0	0	8	0	0	0	4	0	4	0	0	0	0	0	0	0	0	0	0
Soltu.DM.01G001670	Soltu.DM.01G001670	Soltu.DM.01G001670.1	protein_coding	0	2	2	4	0	0	0	4	0	0	2	0	0	0	0	0	0	0	2	0
Soltu.DM.01G001680	Soltu.DM.01G001680	Soltu.DM.01G001680.1	protein_coding	0	6	1	8	0	0	0	0	0	8	1	0	0	2	0	0	0	0	4	2
Soltu.DM.01G001690	Soltu.DM.01G001690	Soltu.DM.01G001690.1	protein_coding	0	1	1	1	0	0	0	0	0	0	1	0	0	0	0	0	0	0	1	1
Soltu.DM.01G001700	Soltu.DM.01G001700	Soltu.DM.01G001700.1	protein_coding	0	1	0	3	0	0	0	3	0	0	0	0	0	0	0	0	0	0	1	0
Soltu.DM.01G001710	Soltu.DM.01G001710	Soltu.DM.01G001710.1	protein_coding	0	0	0	4	0	0	0	2	0	0	0	0	0	0	0	0	0	0	0	2
Soltu.DM.01G001720	Soltu.DM.01G001720	Soltu.DM.01G001720.2	protein_coding	0	0	2	22	0	0	0	2	0	0	2	0	0	0	0	0	0	0	0	20
Soltu.DM.01G001730	Soltu.DM.01G001730	Soltu.DM.01G001730.1	protein_coding	0	8	7	12	1	0	0	1	0	3	7	0	0	1	0	0	0	0	8	7
Soltu.DM.01G001740	Soltu.DM.01G001740	Soltu.DM.01G001740.1	protein_coding	0	6	3	18	0	0	0	8	0	2	3	0	0	0	0	0	0	0	6	8
Soltu.DM.01G001750	Soltu.DM.01G001750	Soltu.DM.01G001750.1	protein_coding	0	0	0	19	0	0	0	19	0	0	0	0	0	0	0	0	0	0	0	0
Soltu.DM.01G001760	Soltu.DM.01G001760	Soltu.DM.01G001760.1	protein_coding	0	3	0	2	0	0	0	0	0	2	0	0	0	0	0	0	0	0	3	0
Soltu.DM.01G001770	Soltu.DM.01G001770	Soltu.DM.01G001770.2	protein_coding	0	2	0	12	0	0	0	5	0	2	0	0	0	0	0	0	0	0	2	5
Soltu.DM.01G001790	Soltu.DM.01G001790	Soltu.DM.01G001790.1	protein_coding	0	0	0	5	0	0	0	0	0	5	0	0	0	0	0	0	0	0	0	0
Soltu.DM.01G001810	Soltu.DM.01G001810	Soltu.DM.01G001810.1	protein_coding	0	0	0	6	0	0	0	0	0	0	0	0	0	0	0	0	0	0	0	6
Soltu.DM.01G001820	Soltu.DM.01G001820	Soltu.DM.01G001820.1	protein_coding	0	2	2	25	6	0	0	11	0	8	2	0	0	0	0	0	0	0	2	0
Soltu.DM.01G001830	Soltu.DM.01G001830	Soltu.DM.01G001830.1	protein_coding	0	4	0	19	0	0	0	0	0	7	0	0	0	0	0	0	0	0	4	12
Soltu.DM.01G001890	Soltu.DM.01G001890	Soltu.DM.01G001890.2	protein_coding	0	0	0	5	0	0	0	5	0	0	0	0	0	0	0	0	0	0	0	0
Soltu.DM.01G001900	Soltu.DM.01G001900	Soltu.DM.01G001900.2	protein_coding	0	0	0	14	9	0	0	0	0	5	0	0	0	0	0	0	0	0	0	0
Soltu.DM.01G001910	Soltu.DM.01G001910	Soltu.DM.01G001910.1	protein_coding	0	5	6	16	2	0	0	0	0	14	6	0	0	0	0	0	0	0	5	0
Soltu.DM.01G001920	Soltu.DM.01G001920	Soltu.DM.01G001920.1	protein_coding	0	25	3	19	0	0	0	0	0	20	3	0	0	1	0	0	0	0	24	0
Soltu.DM.01G001930	Soltu.DM.01G001930	Soltu.DM.01G001930.1	protein_coding	0	15	16	1	0	0	0	0	0	1	16	0	0	0	0	0	0	0	15	0
Soltu.DM.01G001940	Soltu.DM.01G001940	Soltu.DM.01G001940.1	protein_coding	0	0	0	3	0	0	0	3	0	0	0	0	0	0	0	0	0	0	0	0
Soltu.DM.01G001990	Soltu.DM.01G001990	Soltu.DM.01G001990.3	protein_coding	0	4	1	0	0	0	0	0	0	0	1	0	0	0	0	0	0	0	4	0
Soltu.DM.01G002000	Soltu.DM.01G002000	Soltu.DM.01G002000.1	protein_coding	0	6	1	2	0	0	0	0	0	2	1	0	0	1	0	0	0	0	6	0
Soltu.DM.01G002010	Soltu.DM.01G002010	Soltu.DM.01G002010.1	protein_coding	0	5	4	6	0	0	0	0	0	6	4	0	0	1	0	0	0	0	5	0
Soltu.DM.01G002020	Soltu.DM.01G002020	Soltu.DM.01G002020.1	protein_coding	0	0	0	9	0	0	0	9	0	0	0	0	0	0	0	0	0	0	0	0
Soltu.DM.01G002050	Soltu.DM.01G002050	Soltu.DM.01G002050.1	protein_coding	0	2	1	14	3	0	0	0	0	0	1	0	0	0	0	0	0	0	2	11
Soltu.DM.01G002060	Soltu.DM.01G002060	Soltu.DM.01G002060.1	protein_coding	0	6	5	40	0	0	0	0	0	27	5	0	0	1	0	0	0	0	5	14
Soltu.DM.01G002070	Soltu.DM.01G002070	Soltu.DM.01G002070.1	protein_coding	0	10	1	36	0	0	0	25	0	4	1	0	0	1	0	0	0	0	9	8
Soltu.DM.01G002080	Soltu.DM.01G002080	Soltu.DM.01G002080.1	protein_coding	0	5	2	15	0	0	0	0	0	1	2	0	0	0	0	0	0	0	5	14
Soltu.DM.01G002090	Soltu.DM.01G002090	Soltu.DM.01G002090.1	protein_coding	0	0	0	3	0	0	0	0	0	0	0	0	0	0	0	0	0	0	0	3
Soltu.DM.01G002140	Soltu.DM.01G002140	Soltu.DM.01G002140.1	protein_coding	0	0	0	1	0	0	0	1	0	0	0	0	0	0	0	0	0	0	0	0
Soltu.DM.01G002180	Soltu.DM.01G002180	Soltu.DM.01G002180.1	protein_coding	0	0	0	2	0	0	0	0	0	0	0	0	0	0	0	0	0	0	0	2
Soltu.DM.01G002250	Soltu.DM.01G002250	Soltu.DM.01G002250.1	protein_coding	0	1	1	2	0	0	0	0	0	1	1	0	0	0	0	0	0	0	1	1
Soltu.DM.01G002270	Soltu.DM.01G002270	Soltu.DM.01G002270.1	protein_coding	0	0	0	5	0	0	0	0	0	0	0	0	0	0	0	0	0	0	0	5
Soltu.DM.01G002290	Soltu.DM.01G002290	Soltu.DM.01G002290.5	protein_coding	0	0	0	3	0	0	0	0	0	3	0	0	0	0	0	0	0	0	0	0
Soltu.DM.01G002300	Soltu.DM.01G002300	Soltu.DM.01G002300.1	protein_coding	0	4	1	28	0	0	0	23	0	5	1	0	0	0	0	0	0	0	4	0
Soltu.DM.01G002310	Soltu.DM.01G002310	Soltu.DM.01G002310.1	protein_coding	0	11	12	1	0	0	0	1	0	0	12	0	0	0	0	0	0	0	11	0
Soltu.DM.01G002320	Soltu.DM.01G002320	Soltu.DM.01G002320.1	protein_coding	0	1	0	24	0	0	0	23	0	1	0	0	0	1	0	0	0	0	0	1
Soltu.DM.01G002330	Soltu.DM.01G002330	Soltu.DM.01G002330.1	protein_coding	0	0	1	1	0	0	0	1	0	0	1	0	0	0	0	0	0	0	0	0
Soltu.DM.01G002340	Soltu.DM.01G002340	Soltu.DM.01G002340.1	protein_coding	0	3	0	16	0	0	0	2	0	14	0	0	0	1	0	0	0	0	2	1
Soltu.DM.01G002350	Soltu.DM.01G002350	Soltu.DM.01G002350.1	protein_coding	0	0	0	7	0	0	0	5	0	0	0	0	0	0	0	0	0	0	0	2
Soltu.DM.01G002360	Soltu.DM.01G002360	Soltu.DM.01G002360.1	protein_coding	0	0	0	2	2	0	0	0	0	0	0	0	0	0	0	0	0	0	0	0
Soltu.DM.01G002380	Soltu.DM.01G002380	Soltu.DM.01G002380.1	protein_coding	0	0	2	4	0	0	0	0	0	0	2	0	0	0	0	0	0	0	0	4
Soltu.DM.01G002390	Soltu.DM.01G002390	Soltu.DM.01G002390.3	protein_coding	0	4	1	40	0	0	0	14	0	24	1	0	0	0	0	0	0	0	4	2
Soltu.DM.01G002400	Soltu.DM.01G002400	Soltu.DM.01G002400.2	protein_coding	0	6	4	12	0	0	0	9	0	3	4	0	0	0	0	0	0	0	6	0
Soltu.DM.01G002410	Soltu.DM.01G002410	Soltu.DM.01G002410.1	protein_coding	0	2	1	6	0	0	0	0	0	6	1	0	0	1	0	0	0	0	2	0
Soltu.DM.01G002420	Soltu.DM.01G002420	Soltu.DM.01G002420.1	protein_coding	0	0	0	14	0	0	0	14	0	0	0	0	0	0	0	0	0	0	0	0
Soltu.DM.01G002430	Soltu.DM.01G002430	Soltu.DM.01G002430.2	protein_coding	0	2	4	8	0	0	0	0	0	8	4	0	0	0	0	0	0	0	2	0
Soltu.DM.01G002440	Soltu.DM.01G002440	Soltu.DM.01G002440.1	protein_coding	0	0	0	14	0	0	0	10	0	4	0	0	0	0	0	0	0	0	0	0
Soltu.DM.01G002450	Soltu.DM.01G002450	Soltu.DM.01G002450.1	protein_coding	0	0	0	8	0	0	0	8	0	0	0	0	0	0	0	0	0	0	0	0
Soltu.DM.01G002490	Soltu.DM.01G002490	Soltu.DM.01G002490.1	protein_coding	0	2	2	5	0	1	1	0	0	4	2	0	0	0	0	0	0	0	1	0
Soltu.DM.01G002500	Soltu.DM.01G002500	Soltu.DM.01G002500.1	protein_coding	0	7	6	8	0	0	0	0	0	9	6	0	0	1	0	0	0	0	6	0
Soltu.DM.01G002510	Soltu.DM.01G002510	Soltu.DM.01G002510.1	protein_coding	0	0	0	4	0	0	0	4	0	0	0	0	0	0	0	0	0	0	0	0
Soltu.DM.01G002520	Soltu.DM.01G002520	Soltu.DM.01G002520.2	protein_coding	0	0	3	1	0	0	0	0	0	1	3	0	0	0	0	0	0	0	0	0
Soltu.DM.01G002540	Soltu.DM.01G002540	Soltu.DM.01G002540.1	protein_coding	0	6	3	0	0	0	0	0	0	0	3	0	0	0	0	0	0	0	6	0
Soltu.DM.01G002550	Soltu.DM.01G002550	Soltu.DM.01G002550.1	protein_coding	0	0	0	9	0	0	0	9	0	0	0	0	0	0	0	0	0	0	0	0
Soltu.DM.01G002560	Soltu.DM.01G002560	Soltu.DM.01G002560.3	protein_coding	0	4	0	0	0	0	0	0	0	0	0	0	0	0	0	0	0	0	4	0
Soltu.DM.01G002580	Soltu.DM.01G002580	Soltu.DM.01G002580.1	protein_coding	0	8	16	29	0	0	0	0	0	29	16	0	0	2	0	0	0	0	8	0
Soltu.DM.01G002590	Soltu.DM.01G002590	Soltu.DM.01G002590.1	protein_coding	0	0	2	0	0	0	0	0	0	0	2	0	0	0	0	0	0	0	0	0
Soltu.DM.01G002600	Soltu.DM.01G002600	Soltu.DM.01G002600.1	protein_coding	0	0	0	2	0	0	0	2	0	0	0	0	0	0	0	0	0	0	0	0
Soltu.DM.01G002620	Soltu.DM.01G002620	Soltu.DM.01G002620.1	protein_coding	0	5	4	4	0	0	0	0	0	0	4	0	0	0	0	0	0	0	5	4
Soltu.DM.01G002630	Soltu.DM.01G002630	Soltu.DM.01G002630.1	protein_coding	0	0	0	13	0	0	0	13	0	0	0	0	0	0	0	0	0	0	0	0
Soltu.DM.01G002650	Soltu.DM.01G002650	Soltu.DM.01G002650.1	protein_coding	0	4	6	16	5	0	0	9	0	2	6	0	0	0	0	0	0	0	4	0
Soltu.DM.01G002660	Soltu.DM.01G002660	Soltu.DM.01G002660.1	protein_coding	0	2	0	22	0	0	0	0	0	9	0	0	0	2	0	0	0	0	0	15
Soltu.DM.01G002670	Soltu.DM.01G002670	Soltu.DM.01G002670.1	protein_coding	0	0	0	17	0	0	0	14	0	0	0	0	0	0	0	0	0	0	0	3
Soltu.DM.01G002680	Soltu.DM.01G002680	Soltu.DM.01G002680.1	protein_coding	0	7	2	38	0	0	0	0	0	38	2	0	0	0	0	0	0	0	7	0
Soltu.DM.01G002690	Soltu.DM.01G002690	Soltu.DM.01G002690.1	protein_coding	0	4	1	4	0	0	0	2	0	0	1	0	0	0	0	0	0	0	4	2
Soltu.DM.01G002710	Soltu.DM.01G002710	Soltu.DM.01G002710.2	protein_coding	0	0	0	7	0	0	0	0	0	2	0	0	0	0	0	0	0	0	0	5
Soltu.DM.01G002720	Soltu.DM.01G002720	Soltu.DM.01G002720.1	protein_coding	0	0	0	2	0	0	0	2	0	0	0	0	0	0	0	0	0	0	0	0
Soltu.DM.01G002840	Soltu.DM.01G002840	Soltu.DM.01G002840.2	protein_coding	0	9	6	0	0	0	0	0	0	0	6	0	0	0	0	0	0	0	9	0
Soltu.DM.01G002850	Soltu.DM.01G002850	Soltu.DM.01G002850.1	protein_coding	0	0	0	15	0	0	0	15	0	0	0	0	0	0	0	0	0	0	0	0
Soltu.DM.01G002890	Soltu.DM.01G002890	Soltu.DM.01G002890.1	protein_coding	0	0	2	0	0	0	0	0	0	0	2	0	0	0	0	0	0	0	0	0
Soltu.DM.01G002900	Soltu.DM.01G002900	Soltu.DM.01G002900.1	protein_coding	0	0	0	2	0	0	0	2	0	0	0	0	0	0	0	0	0	0	0	0
Soltu.DM.01G002930	Soltu.DM.01G002930	Soltu.DM.01G002930.1	protein_coding	0	1	0	0	0	0	0	0	0	0	0	0	0	0	0	0	0	0	1	0
Soltu.DM.01G002940	Soltu.DM.01G002940	Soltu.DM.01G002940.2	protein_coding	0	3	6	14	1	0	0	0	0	14	6	0	0	1	0	0	0	0	2	0
Soltu.DM.01G002950	Soltu.DM.01G002950	Soltu.DM.01G002950.1	protein_coding	0	2	3	3	0	0	0	0	0	3	3	0	0	1	0	0	0	0	2	0
Soltu.DM.01G002970	Soltu.DM.01G002970	Soltu.DM.01G002970.1	protein_coding	0	0	0	14	0	0	0	0	0	14	0	0	0	0	0	0	0	0	0	0
Soltu.DM.01G002980	Soltu.DM.01G002980	Soltu.DM.01G002980.1	protein_coding	0	0	0	14	0	0	0	14	0	0	0	0	0	0	0	0	0	0	0	0
Soltu.DM.01G003000	Soltu.DM.01G003000	Soltu.DM.01G003000.1	protein_coding	0	0	0	1	0	0	0	0	0	0	0	0	0	0	0	0	0	0	0	1
Soltu.DM.01G003100	Soltu.DM.01G003100	Soltu.DM.01G003100.1	protein_coding	0	0	0	1	0	0	0	1	0	0	0	0	0	0	0	0	0	0	0	0
Soltu.DM.01G003110	Soltu.DM.01G003110	Soltu.DM.01G003110.1	protein_coding	0	19	15	3	1	0	0	2	0	0	15	0	0	0	0	0	0	0	19	0
Soltu.DM.01G003120	Soltu.DM.01G003120	Soltu.DM.01G003120.1	protein_coding	0	2	0	36	0	0	0	35	0	0	0	0	0	0	0	0	0	0	2	1
Soltu.DM.01G003130	Soltu.DM.01G003130	Soltu.DM.01G003130.1	protein_coding	0	0	0	1	0	0	0	0	0	0	0	0	0	0	0	0	0	0	0	1
Soltu.DM.01G003180	Soltu.DM.01G003180	Soltu.DM.01G003180.1	protein_coding	0	2	5	46	0	0	0	0	0	47	5	0	0	1	0	0	0	0	1	0
Soltu.DM.01G003190	Soltu.DM.01G003190	Soltu.DM.01G003190.1	protein_coding	0	3	0	0	0	0	0	0	0	0	0	0	0	0	0	0	0	0	3	0
Soltu.DM.01G003230	Soltu.DM.01G003230	Soltu.DM.01G003230.1	protein_coding	0	0	1	11	0	0	0	11	0	0	1	0	0	0	0	0	0	0	0	0
Soltu.DM.01G003240	Soltu.DM.01G003240	Soltu.DM.01G003240.1	protein_coding	1	0	5	17	0	0	0	11	0	6	5	0	1	0	0	0	0	0	0	1
Soltu.DM.01G003250	Soltu.DM.01G003250	Soltu.DM.01G003250.1	protein_coding	0	0	1	21	1	0	0	14	0	6	1	0	0	0	0	0	0	0	0	0
Soltu.DM.01G003270	Soltu.DM.01G003270	Soltu.DM.01G003270.1	protein_coding	0	4	0	14	0	0	0	0	0	16	0	0	0	2	0	0	0	0	2	0
Soltu.DM.01G003290	Soltu.DM.01G003290	Soltu.DM.01G003290.1	protein_coding	0	0	0	2	0	0	0	0	0	2	0	0	0	0	0	0	0	0	0	0
Soltu.DM.01G003300	Soltu.DM.01G003300	Soltu.DM.01G003300.1	protein_coding	0	2	0	8	0	0	0	0	0	8	0	0	0	0	0	0	0	0	2	0
Soltu.DM.01G003310	Soltu.DM.01G003310	Soltu.DM.01G003310.1	protein_coding	0	0	0	1	0	0	0	1	0	0	0	0	0	0	0	0	0	0	0	0
Soltu.DM.01G003320	Soltu.DM.01G003320	Soltu.DM.01G003320.1	protein_coding	0	0	1	0	0	0	0	0	0	0	1	0	0	0	0	0	0	0	0	0
Soltu.DM.01G003340	Soltu.DM.01G003340	Soltu.DM.01G003340.1	protein_coding	0	0	0	8	0	0	0	0	0	0	0	0	0	0	0	0	0	0	0	8
Soltu.DM.01G003350	Soltu.DM.01G003350	Soltu.DM.01G003350.2	protein_coding	0	1	3	4	0	0	0	0	0	4	3	0	0	0	0	0	0	0	1	0
Soltu.DM.01G003360	Soltu.DM.01G003360	Soltu.DM.01G003360.1	protein_coding	0	2	0	30	0	0	0	0	0	12	0	0	0	0	0	0	0	0	2	18
Soltu.DM.01G003410	Soltu.DM.01G003410	Soltu.DM.01G003410.1	protein_coding	0	0	0	4	0	0	0	0	0	0	0	0	0	0	0	0	0	0	0	4
Soltu.DM.01G003420	Soltu.DM.01G003420	Soltu.DM.01G003420.1	protein_coding	0	2	1	1	0	0	0	0	0	1	1	0	0	0	0	0	0	0	2	0
Soltu.DM.01G003430	Soltu.DM.01G003430	Soltu.DM.01G003430.1	protein_coding	0	0	0	2	0	0	0	0	0	2	0	0	0	0	0	0	0	0	0	0
Soltu.DM.01G003440	Soltu.DM.01G003440	Soltu.DM.01G003440.3	protein_coding	0	0	0	1	0	0	0	0	0	1	0	0	0	0	0	0	0	0	0	0
Soltu.DM.01G003460	Soltu.DM.01G003460	Soltu.DM.01G003460.2	protein_coding	0	0	0	4	0	0	0	4	0	0	0	0	0	0	0	0	0	0	0	0
Soltu.DM.01G003470	Soltu.DM.01G003470	Soltu.DM.01G003470.1	protein_coding	0	1	0	4	0	0	0	0	0	0	0	0	0	0	0	0	0	0	1	4
Soltu.DM.01G003480	Soltu.DM.01G003480	Soltu.DM.01G003480.1	protein_coding	0	0	0	1	0	0	0	0	0	0	0	0	0	0	0	0	0	0	0	1
Soltu.DM.01G003490	Soltu.DM.01G003490	Soltu.DM.01G003490.1	protein_coding	0	1	2	5	0	1	1	4	0	0	2	0	0	0	0	0	0	0	0	0
Soltu.DM.01G003500	Soltu.DM.01G003500	Soltu.DM.01G003500.2	protein_coding	0	2	0	13	0	0	0	0	0	9	0	0	0	0	0	0	0	0	2	4
Soltu.DM.01G003510	Soltu.DM.01G003510	Soltu.DM.01G003510.1	protein_coding	0	3	3	0	0	0	0	0	0	0	3	0	0	0	0	0	0	0	3	0
Soltu.DM.01G003520	Soltu.DM.01G003520	Soltu.DM.01G003520.1	protein_coding	0	0	0	16	0	0	0	10	0	0	0	0	0	0	0	0	0	0	0	6
Soltu.DM.01G003530	Soltu.DM.01G003530	Soltu.DM.01G003530.1	protein_coding	1	5	3	4	0	0	0	0	0	0	3	0	0	0	0	1	0	0	5	4
Soltu.DM.01G003540	Soltu.DM.01G003540	Soltu.DM.01G003540.1	protein_coding	0	3	1	20	0	0	0	11	0	0	1	0	0	0	0	0	0	0	3	9
Soltu.DM.01G003550	Soltu.DM.01G003550	Soltu.DM.01G003550.1	protein_coding	0	0	0	15	0	0	0	4	0	11	0	0	0	0	0	0	0	0	0	0
Soltu.DM.01G003570	Soltu.DM.01G003570	Soltu.DM.01G003570.1	protein_coding	0	0	0	9	0	0	0	9	0	0	0	0	0	0	0	0	0	0	0	0
Soltu.DM.01G003580	Soltu.DM.01G003580	Soltu.DM.01G003580.4	protein_coding	0	4	1	17	3	0	0	0	0	16	1	0	0	2	0	0	0	0	2	0
Soltu.DM.01G003590	Soltu.DM.01G003590	Soltu.DM.01G003590.1	protein_coding	0	0	0	13	0	0	0	0	0	2	0	0	0	0	0	0	0	0	0	11
Soltu.DM.01G003600	Soltu.DM.01G003600	Soltu.DM.01G003600.1	protein_coding	0	0	0	2	0	0	0	2	0	0	0	0	0	0	0	0	0	0	0	0
Soltu.DM.01G003630	Soltu.DM.01G003630	Soltu.DM.01G003630.1	protein_coding	0	0	0	14	0	0	0	14	0	0	0	0	0	0	0	0	0	0	0	0
Soltu.DM.01G003640	Soltu.DM.01G003640	Soltu.DM.01G003640.2	protein_coding	0	8	1	14	0	0	0	1	0	10	1	0	0	0	0	0	0	0	8	3
Soltu.DM.01G003650	Soltu.DM.01G003650	Soltu.DM.01G003650.1	protein_coding	0	0	0	5	0	0	0	5	0	0	0	0	0	0	0	0	0	0	0	0
Soltu.DM.01G003660	Soltu.DM.01G003660	Soltu.DM.01G003660.2	protein_coding	0	0	0	4	0	0	0	0	0	4	0	0	0	0	0	0	0	0	0	0
Soltu.DM.01G003670	Soltu.DM.01G003670	Soltu.DM.01G003670.1	protein_coding	0	1	5	0	0	0	0	0	0	0	5	0	0	0	0	0	0	0	1	0
Soltu.DM.01G003680	Soltu.DM.01G003680	Soltu.DM.01G003680.1	protein_coding	0	0	0	9	0	0	0	0	0	0	0	0	0	0	0	0	0	0	0	9
Soltu.DM.01G003690	Soltu.DM.01G003690	Soltu.DM.01G003690.1	protein_coding	0	5	4	0	0	0	0	0	0	0	4	0	0	0	0	0	0	0	5	0
Soltu.DM.01G003700	Soltu.DM.01G003700	Soltu.DM.01G003700.1	protein_coding	0	0	0	7	0	0	0	0	0	0	0	0	0	0	0	0	0	0	0	7
Soltu.DM.01G003710	Soltu.DM.01G003710	Soltu.DM.01G003710.1	protein_coding	0	2	4	4	0	0	0	3	0	1	4	0	0	0	0	0	0	0	2	0
Soltu.DM.01G003720	Soltu.DM.01G003720	Soltu.DM.01G003720.1	protein_coding	0	1	1	8	1	0	0	7	0	0	1	0	0	0	0	0	0	0	1	0
Soltu.DM.01G003740	Soltu.DM.01G003740	Soltu.DM.01G003740.1	protein_coding	0	0	0	1	0	0	0	0	0	0	0	0	0	0	0	0	0	0	0	1
Soltu.DM.01G003750	Soltu.DM.01G003750	Soltu.DM.01G003750.1	protein_coding	0	0	1	0	0	0	0	0	0	0	1	0	0	0	0	0	0	0	0	0
Soltu.DM.01G003760	Soltu.DM.01G003760	Soltu.DM.01G003760.1	protein_coding	0	0	0	1	0	0	0	1	0	0	0	0	0	0	0	0	0	0	0	0
Soltu.DM.01G003780	Soltu.DM.01G003780	Soltu.DM.01G003780.2	protein_coding	0	0	0	19	0	0	0	6	0	13	0	0	0	0	0	0	0	0	0	0
Soltu.DM.01G003800	Soltu.DM.01G003800	Soltu.DM.01G003800.2	protein_coding	0	1	1	5	0	0	0	4	0	1	1	0	0	0	0	0	0	0	1	0
Soltu.DM.01G003810	Soltu.DM.01G003810	Soltu.DM.01G003810.1	protein_coding	0	0	0	1	0	0	0	1	0	0	0	0	0	0	0	0	0	0	0	0
Soltu.DM.01G003820	Soltu.DM.01G003820	Soltu.DM.01G003820.1	protein_coding	0	9	3	6	0	0	0	2	0	1	3	0	0	0	0	0	0	0	9	3
Soltu.DM.01G003830	Soltu.DM.01G003830	Soltu.DM.01G003830.1	protein_coding	0	0	0	3	0	0	0	0	0	3	0	0	0	0	0	0	0	0	0	0
Soltu.DM.01G003840	Soltu.DM.01G003840	Soltu.DM.01G003840.1	protein_coding	0	0	0	3	0	0	0	0	0	0	0	0	0	0	0	0	0	0	0	3
Soltu.DM.01G003850	Soltu.DM.01G003850	Soltu.DM.01G003850.1	protein_coding	0	0	0	28	0	0	0	28	0	0	0	0	0	0	0	0	0	0	0	0
Soltu.DM.01G003860	Soltu.DM.01G003860	Soltu.DM.01G003860.3	protein_coding	0	6	3	19	0	0	0	0	0	19	3	0	0	0	0	0	0	0	6	0
Soltu.DM.01G003870	Soltu.DM.01G003870	Soltu.DM.01G003870.1	protein_coding	0	4	2	26	0	0	0	0	0	9	2	0	0	2	0	0	0	0	2	19
Soltu.DM.01G003880	Soltu.DM.01G003880	Soltu.DM.01G003880.1	protein_coding	0	0	0	9	0	0	0	8	0	0	0	0	0	0	0	0	0	0	0	1
Soltu.DM.01G003890	Soltu.DM.01G003890	Soltu.DM.01G003890.1	protein_coding	0	0	0	11	0	0	0	8	0	3	0	0	0	0	0	0	0	0	0	0
Soltu.DM.01G003910	Soltu.DM.01G003910	Soltu.DM.01G003910.1	protein_coding	0	3	1	12	0	0	0	6	0	6	1	0	0	0	0	0	0	0	3	0
Soltu.DM.01G003920	Soltu.DM.01G003920	Soltu.DM.01G003920.1	protein_coding	0	2	0	21	0	0	0	0	0	11	0	0	0	0	0	0	0	0	2	10
Soltu.DM.01G003930	Soltu.DM.01G003930	Soltu.DM.01G003930.1	protein_coding	0	3	0	7	0	0	0	3	0	4	0	0	0	0	0	0	0	0	3	0
Soltu.DM.01G003940	Soltu.DM.01G003940	Soltu.DM.01G003940.1	protein_coding	0	0	0	10	0	0	0	2	0	0	0	0	0	0	0	0	0	0	0	8
Soltu.DM.01G003950	Soltu.DM.01G003950	Soltu.DM.01G003950.1	protein_coding	0	0	1	9	0	0	0	1	0	0	1	0	0	0	0	0	0	0	0	8
Soltu.DM.01G003960	Soltu.DM.01G003960	Soltu.DM.01G003960.1	protein_coding	0	0	0	10	0	0	0	1	0	0	0	0	0	0	0	0	0	0	0	9
Soltu.DM.01G003970	Soltu.DM.01G003970	Soltu.DM.01G003970.1	protein_coding	0	0	0	16	0	0	0	1	0	0	0	0	0	0	0	0	0	0	0	15
Soltu.DM.01G003980	Soltu.DM.01G003980	Soltu.DM.01G003980.1	protein_coding	1	1	12	1	0	0	0	1	0	0	12	0	0	0	0	1	0	0	1	0
Soltu.DM.01G003990	Soltu.DM.01G003990	Soltu.DM.01G003990.1	protein_coding	0	0	0	15	0	0	0	15	0	0	0	0	0	0	0	0	0	0	0	0
Soltu.DM.01G004020	Soltu.DM.01G004020	Soltu.DM.01G004020.1	protein_coding	0	0	0	37	0	0	0	0	0	0	0	0	0	0	0	0	0	0	0	37
Soltu.DM.01G004030	Soltu.DM.01G004030	Soltu.DM.01G004030.1	protein_coding	1	0	6	30	0	0	0	21	0	9	6	0	0	0	0	1	0	0	0	0
Soltu.DM.01G004040	Soltu.DM.01G004040	Soltu.DM.01G004040.1	protein_coding	1	1	4	31	0	0	0	31	0	0	4	0	0	1	0	0	1	0	1	0
Soltu.DM.01G004190	Soltu.DM.01G004190	Soltu.DM.01G004190.1	protein_coding	0	0	0	2	0	0	0	2	0	0	0	0	0	0	0	0	0	0	0	0
Soltu.DM.01G004450	Soltu.DM.01G004450	Soltu.DM.01G004450.1	protein_coding	0	0	1	0	0	0	0	0	0	0	1	0	0	0	0	0	0	0	0	0
Soltu.DM.01G004460	Soltu.DM.01G004460	Soltu.DM.01G004460.1	protein_coding	2	3	1	2	0	0	0	0	0	4	1	0	2	1	0	0	0	0	3	0
Soltu.DM.01G004490	Soltu.DM.01G004490	Soltu.DM.01G004490.2	protein_coding	0	0	0	10	0	0	0	0	0	0	0	0	0	0	0	0	0	0	0	10
Soltu.DM.01G004500	Soltu.DM.01G004500	Soltu.DM.01G004500.1	protein_coding	0	0	0	10	0	0	0	0	0	0	0	0	0	0	0	0	0	0	0	10
Soltu.DM.01G004510	Soltu.DM.01G004510	Soltu.DM.01G004510.1	protein_coding	0	0	0	10	0	0	0	10	0	0	0	0	0	0	0	0	0	0	0	0
Soltu.DM.01G004570	Soltu.DM.01G004570	Soltu.DM.01G004570.1	protein_coding	0	0	1	0	0	0	0	0	0	0	1	0	0	0	0	0	0	0	0	0
Soltu.DM.01G004620	Soltu.DM.01G004620	Soltu.DM.01G004620.1	protein_coding	0	0	2	11	0	0	0	0	0	6	2	0	0	0	0	0	0	0	0	5
Soltu.DM.01G004630	Soltu.DM.01G004630	Soltu.DM.01G004630.1	protein_coding	0	4	4	21	0	0	0	3	0	10	4	0	0	1	0	0	0	1	3	8
Soltu.DM.01G004640	Soltu.DM.01G004640	Soltu.DM.01G004640.1	protein_coding	0	0	0	11	0	0	0	0	0	0	0	0	0	0	0	0	0	0	0	11
Soltu.DM.01G004720	Soltu.DM.01G004720	Soltu.DM.01G004720.1	protein_coding	0	0	0	10	0	0	0	0	0	10	0	0	0	0	0	0	0	0	0	0
Soltu.DM.01G004730	Soltu.DM.01G004730	Soltu.DM.01G004730.1	protein_coding	0	0	0	1	0	0	0	1	0	0	0	0	0	0	0	0	0	0	0	0
Soltu.DM.01G004750	Soltu.DM.01G004750	Soltu.DM.01G004750.1	protein_coding	0	0	0	1	0	0	0	1	0	0	0	0	0	0	0	0	0	0	0	0
Soltu.DM.01G004760	Soltu.DM.01G004760	Soltu.DM.01G004760.1	protein_coding	0	0	0	1	0	0	0	0	0	1	0	0	0	0	0	0	0	0	0	0
Soltu.DM.01G004770	Soltu.DM.01G004770	Soltu.DM.01G004770.1	protein_coding	0	0	0	1	0	0	0	0	0	0	0	0	0	0	0	0	0	0	0	1
Soltu.DM.01G004800	Soltu.DM.01G004800	Soltu.DM.01G004800.1	protein_coding	0	0	0	4	0	0	0	4	0	0	0	0	0	0	0	0	0	0	0	0
Soltu.DM.01G004810	Soltu.DM.01G004810	Soltu.DM.01G004810.1	protein_coding	0	0	0	10	0	0	0	1	0	9	0	0	0	0	0	0	0	0	0	0
Soltu.DM.01G004820	Soltu.DM.01G004820	Soltu.DM.01G004820.1	protein_coding	0	0	0	5	0	0	0	5	0	0	0	0	0	0	0	0	0	0	0	0
Soltu.DM.01G004880	Soltu.DM.01G004880	Soltu.DM.01G004880.5	protein_coding	0	0	0	9	0	0	0	0	0	9	0	0	0	0	0	0	0	0	0	0
Soltu.DM.01G004890	Soltu.DM.01G004890	Soltu.DM.01G004890.1	protein_coding	0	0	0	9	0	0	0	0	0	0	0	0	0	0	0	0	0	0	0	9
Soltu.DM.01G004950	Soltu.DM.01G004950	Soltu.DM.01G004950.1	protein_coding	0	0	1	6	0	0	0	1	0	5	1	0	0	0	0	0	0	0	0	0
Soltu.DM.01G004960	Soltu.DM.01G004960	Soltu.DM.01G004960.1	protein_coding	0	0	0	5	0	0	0	3	0	0	0	0	0	0	0	0	0	0	0	2
Soltu.DM.01G004970	Soltu.DM.01G004970	Soltu.DM.01G004970.1	protein_coding	0	1	1	3	0	0	0	0	0	0	1	0	0	0	0	0	0	0	1	3
Soltu.DM.01G004980	Soltu.DM.01G004980	Soltu.DM.01G004980.1	protein_coding	0	0	0	2	0	0	0	0	0	0	0	0	0	0	0	0	0	0	0	2
Soltu.DM.01G004990	Soltu.DM.01G004990	Soltu.DM.01G004990.1	protein_coding	0	0	0	1	0	0	0	0	0	0	0	0	0	0	0	0	0	0	0	1
Soltu.DM.01G005020	Soltu.DM.01G005020	Soltu.DM.01G005020.1	protein_coding	0	0	0	21	0	0	0	19	0	2	0	0	0	0	0	0	0	0	0	0
Soltu.DM.01G005030	Soltu.DM.01G005030	Soltu.DM.01G005030.1	protein_coding	0	1	3	20	0	0	0	2	0	15	3	0	0	1	0	0	0	0	1	3
Soltu.DM.01G005040	Soltu.DM.01G005040	Soltu.DM.01G005040.2	protein_coding	0	8	5	19	0	0	0	8	0	13	5	0	0	3	0	0	0	0	6	0
Soltu.DM.01G005050	Soltu.DM.01G005050	Soltu.DM.01G005050.1	protein_coding	0	6	7	16	0	0	0	0	0	17	7	0	0	1	0	0	0	0	5	0
Soltu.DM.01G005060	Soltu.DM.01G005060	Soltu.DM.01G005060.1	protein_coding	0	0	0	3	0	0	0	0	0	3	0	0	0	0	0	0	0	0	0	0
Soltu.DM.01G005070	Soltu.DM.01G005070	Soltu.DM.01G005070.1	protein_coding	0	0	0	2	0	0	0	0	0	0	0	0	0	0	0	0	0	0	0	2
Soltu.DM.01G005080	Soltu.DM.01G005080	Soltu.DM.01G005080.1	protein_coding	0	0	2	0	0	0	0	0	0	0	2	0	0	0	0	0	0	0	0	0
Soltu.DM.01G005140	Soltu.DM.01G005140	Soltu.DM.01G005140.1	protein_coding	0	9	8	6	0	0	0	0	0	6	8	0	0	0	0	0	0	0	9	0
Soltu.DM.01G005150	Soltu.DM.01G005150	Soltu.DM.01G005150.1	protein_coding	0	0	0	23	0	0	0	0	0	0	0	0	0	0	0	0	0	0	0	23
Soltu.DM.01G005180	Soltu.DM.01G005180	Soltu.DM.01G005180.1	protein_coding	0	0	0	1	0	0	0	1	0	0	0	0	0	0	0	0	0	0	0	0
Soltu.DM.01G005190	Soltu.DM.01G005190	Soltu.DM.01G005190.1	protein_coding	0	0	1	0	0	0	0	0	0	0	1	0	0	0	0	0	0	0	0	0
Soltu.DM.01G005210	Soltu.DM.01G005210	Soltu.DM.01G005210.1	protein_coding	0	1	2	0	0	0	0	0	0	0	2	0	0	0	0	0	0	0	1	0
Soltu.DM.01G005220	Soltu.DM.01G005220	Soltu.DM.01G005220.1	protein_coding	0	0	0	3	0	0	0	3	0	0	0	0	0	0	0	0	0	0	0	0
Soltu.DM.01G005380	Soltu.DM.01G005380	Soltu.DM.01G005380.1	protein_coding	0	0	0	3	0	0	0	3	0	0	0	0	0	0	0	0	0	0	0	0
Soltu.DM.01G005480	Soltu.DM.01G005480	Soltu.DM.01G005480.1	protein_coding	0	2	1	0	0	0	0	0	0	0	1	0	0	0	0	0	0	0	2	0
Soltu.DM.01G005490	Soltu.DM.01G005490	Soltu.DM.01G005490.2	protein_coding	0	0	0	4	0	0	0	0	0	4	0	0	0	0	0	0	0	0	0	0
Soltu.DM.01G005530	Soltu.DM.01G005530	Soltu.DM.01G005530.1	protein_coding	0	6	2	1	0	0	0	0	0	2	2	0	0	1	0	0	0	0	5	0
Soltu.DM.01G005540	Soltu.DM.01G005540	Soltu.DM.01G005540.1	protein_coding	0	3	3	1	0	0	0	0	0	2	3	0	0	2	0	0	0	0	2	0
Soltu.DM.01G005550	Soltu.DM.01G005550	Soltu.DM.01G005550.1	protein_coding	0	5	0	0	0	0	0	0	0	0	0	0	0	0	0	0	0	0	5	0
Soltu.DM.01G005570	Soltu.DM.01G005570	Soltu.DM.01G005570.3	protein_coding	0	0	0	7	0	0	0	0	0	7	0	0	0	0	0	0	0	0	0	0
Soltu.DM.01G005580	Soltu.DM.01G005580	Soltu.DM.01G005580.3	protein_coding	0	1	0	2	2	0	0	0	0	0	0	0	0	0	0	0	0	0	1	0
Soltu.DM.01G005590	Soltu.DM.01G005590	Soltu.DM.01G005590.1	protein_coding	0	0	0	3	0	0	0	0	0	0	0	0	0	0	0	0	0	0	0	3
Soltu.DM.01G005600	Soltu.DM.01G005600	Soltu.DM.01G005600.1	protein_coding	0	0	1	8	0	0	0	0	0	8	1	0	0	0	0	0	0	0	0	0
Soltu.DM.01G005610	Soltu.DM.01G005610	Soltu.DM.01G005610.1	protein_coding	0	0	0	15	0	0	0	0	0	15	0	0	0	0	0	0	0	0	0	0
Soltu.DM.01G005630	Soltu.DM.01G005630	Soltu.DM.01G005630.1	protein_coding	0	2	0	3	0	0	0	0	0	3	0	0	0	0	0	0	0	0	2	0
Soltu.DM.01G005640	Soltu.DM.01G005640	Soltu.DM.01G005640.1	protein_coding	0	0	0	5	0	0	0	0	0	0	0	0	0	0	0	0	0	0	0	5
Soltu.DM.01G005660	Soltu.DM.01G005660	Soltu.DM.01G005660.1	protein_coding	0	0	0	8	0	0	0	8	0	0	0	0	0	0	0	0	0	0	0	0
Soltu.DM.01G005670	Soltu.DM.01G005670	Soltu.DM.01G005670.1	protein_coding	0	1	4	3	0	0	0	3	0	0	4	0	0	0	0	0	0	0	1	0
Soltu.DM.01G005680	Soltu.DM.01G005680	Soltu.DM.01G005680.1	protein_coding	0	3	2	2	0	0	0	0	0	3	2	0	0	1	0	0	0	0	2	0
Soltu.DM.01G005770	Soltu.DM.01G005770	Soltu.DM.01G005770.1	protein_coding	0	3	3	4	0	0	0	0	0	4	3	0	0	0	0	0	0	0	3	0
Soltu.DM.01G005800	Soltu.DM.01G005800	Soltu.DM.01G005800.1	protein_coding	0	4	1	8	3	0	0	0	0	5	1	0	0	0	0	0	0	0	4	0
Soltu.DM.01G005810	Soltu.DM.01G005810	Soltu.DM.01G005810.1	protein_coding	0	0	0	13	0	0	0	13	0	0	0	0	0	0	0	0	0	0	0	0
Soltu.DM.01G005830	Soltu.DM.01G005830	Soltu.DM.01G005830.1	protein_coding	0	0	0	9	0	0	0	9	0	0	0	0	0	0	0	0	0	0	0	0
Soltu.DM.01G005840	Soltu.DM.01G005840	Soltu.DM.01G005840.1	protein_coding	0	6	0	3	0	0	0	3	0	0	0	0	0	0	0	0	0	0	6	0
Soltu.DM.01G005880	Soltu.DM.01G005880	Soltu.DM.01G005880.1	protein_coding	0	8	0	20	0	0	0	15	0	7	0	0	0	2	0	0	0	0	6	0
Soltu.DM.01G005890	Soltu.DM.01G005890	Soltu.DM.01G005890.1	protein_coding	0	6	1	37	0	0	6	27	0	2	1	0	0	0	0	0	0	0	6	2
Soltu.DM.01G005900	Soltu.DM.01G005900	Soltu.DM.01G005900.1	protein_coding	0	3	0	46	0	0	0	6	0	25	0	0	0	1	0	0	0	0	3	15
Soltu.DM.01G005910	Soltu.DM.01G005910	Soltu.DM.01G005910.2	protein_coding	0	0	0	6	0	0	0	6	0	0	0	0	0	0	0	0	0	0	0	0
Soltu.DM.01G005920	Soltu.DM.01G005920	Soltu.DM.01G005920.1	protein_coding	0	0	0	1	0	0	0	0	0	0	0	0	0	0	0	0	0	0	0	1
Soltu.DM.01G005930	Soltu.DM.01G005930	Soltu.DM.01G005930.1	protein_coding	0	8	5	4	1	0	0	0	0	5	5	0	0	2	0	0	0	0	6	0
Soltu.DM.01G005940	Soltu.DM.01G005940	Soltu.DM.01G005940.1	protein_coding	0	4	1	28	0	0	0	17	0	11	1	0	0	0	0	0	0	0	4	0
Soltu.DM.01G005950	Soltu.DM.01G005950	Soltu.DM.01G005950.1	protein_coding	0	7	3	10	0	0	0	6	0	6	3	0	0	2	0	0	0	0	5	0
Soltu.DM.01G005960	Soltu.DM.01G005960	Soltu.DM.01G005960.3	protein_coding	0	2	0	18	2	0	0	14	0	2	0	0	0	0	0	0	0	0	2	0
Soltu.DM.01G005970	Soltu.DM.01G005970	Soltu.DM.01G005970.1	protein_coding	0	7	0	20	0	0	0	10	0	11	0	0	0	2	0	0	0	0	6	0
Soltu.DM.01G005980	Soltu.DM.01G005980	Soltu.DM.01G005980.1	protein_coding	0	4	1	34	0	0	0	17	0	17	1	0	0	0	0	0	0	0	4	0
Soltu.DM.01G006050	Soltu.DM.01G006050	Soltu.DM.01G006050.1	protein_coding	0	2	2	3	0	0	0	3	0	0	2	0	0	1	0	0	0	1	1	0
Soltu.DM.01G006060	Soltu.DM.01G006060	Soltu.DM.01G006060.1	protein_coding	0	3	2	3	0	0	0	3	0	0	2	0	0	0	0	0	0	0	3	0
Soltu.DM.01G006070	Soltu.DM.01G006070	Soltu.DM.01G006070.1	protein_coding	0	2	8	1	0	0	0	1	0	0	8	0	0	0	0	0	0	0	2	0
Soltu.DM.01G006080	Soltu.DM.01G006080	Soltu.DM.01G006080.1	protein_coding	0	0	0	5	0	0	0	0	0	0	0	0	0	0	0	0	0	0	0	5
Soltu.DM.01G006090	Soltu.DM.01G006090	Soltu.DM.01G006090.7	protein_coding	0	2	2	10	0	0	0	0	0	10	2	0	0	0	0	0	0	0	2	0
Soltu.DM.01G006130	Soltu.DM.01G006130	Soltu.DM.01G006130.1	protein_coding	0	2	7	4	0	0	0	0	0	0	7	0	0	0	0	0	0	0	2	4
Soltu.DM.01G006160	Soltu.DM.01G006160	Soltu.DM.01G006160.1	protein_coding	0	0	0	4	0	0	0	0	0	4	0	0	0	0	0	0	0	0	0	0
Soltu.DM.01G006180	Soltu.DM.01G006180	Soltu.DM.01G006180.1	protein_coding	0	1	1	13	0	0	0	10	0	0	1	0	0	0	0	0	0	0	1	3
Soltu.DM.01G006190	Soltu.DM.01G006190	Soltu.DM.01G006190.1	protein_coding	0	2	0	7	0	0	0	0	0	1	0	0	0	0	0	0	0	0	2	6
Soltu.DM.01G006210	Soltu.DM.01G006210	Soltu.DM.01G006210.1	protein_coding	0	13	9	1	0	0	1	0	0	0	9	0	0	0	0	0	0	0	13	0
Soltu.DM.01G006220	Soltu.DM.01G006220	Soltu.DM.01G006220.1	protein_coding	0	9	5	38	0	0	0	34	0	5	5	0	0	1	0	0	0	0	8	0
Soltu.DM.01G006230	Soltu.DM.01G006230	Soltu.DM.01G006230.1	protein_coding	0	9	14	54	0	0	0	30	0	8	14	0	0	3	0	0	0	0	7	18
Soltu.DM.01G006240	Soltu.DM.01G006240	Soltu.DM.01G006240.1	protein_coding	0	4	8	47	0	0	0	34	0	0	8	0	0	0	0	0	0	0	4	13
Soltu.DM.01G006250	Soltu.DM.01G006250	Soltu.DM.01G006250.1	protein_coding	0	1	11	36	0	0	0	35	0	1	11	0	0	0	0	0	0	0	1	0
Soltu.DM.01G006270	Soltu.DM.01G006270	Soltu.DM.01G006270.1	protein_coding	0	9	9	0	0	0	0	0	0	0	9	0	0	0	0	0	0	0	9	0
Soltu.DM.01G006290	Soltu.DM.01G006290	Soltu.DM.01G006290.1	protein_coding	0	10	4	9	0	0	0	0	0	9	4	0	0	0	0	0	0	0	10	0
Soltu.DM.01G006300	Soltu.DM.01G006300	Soltu.DM.01G006300.1	protein_coding	0	0	0	23	0	0	0	0	0	0	0	0	0	0	0	0	0	0	0	23
Soltu.DM.01G006310	Soltu.DM.01G006310	Soltu.DM.01G006310.1	protein_coding	0	0	0	22	0	0	0	22	0	0	0	0	0	0	0	0	0	0	0	0
Soltu.DM.01G006350	Soltu.DM.01G006350	Soltu.DM.01G006350.1	protein_coding	0	9	5	32	0	0	0	0	0	20	5	0	0	1	0	0	0	0	9	12
Soltu.DM.01G006360	Soltu.DM.01G006360	Soltu.DM.01G006360.1	protein_coding	0	1	1	15	0	0	0	12	0	2	1	0	0	0	0	0	0	0	1	1
Soltu.DM.01G006380	Soltu.DM.01G006380	Soltu.DM.01G006380.3	protein_coding	0	3	0	2	0	0	0	0	0	3	0	0	0	2	0	0	0	0	2	0
Soltu.DM.01G006520	Soltu.DM.01G006520	Soltu.DM.01G006520.1	protein_coding	0	0	0	21	0	0	0	15	0	0	0	0	0	0	0	0	0	0	0	6
Soltu.DM.01G006530	Soltu.DM.01G006530	Soltu.DM.01G006530.1	protein_coding	0	4	2	9	0	0	0	0	0	11	2	0	0	2	0	0	0	0	2	0
Soltu.DM.01G006540	Soltu.DM.01G006540	Soltu.DM.01G006540.1	protein_coding	0	5	2	10	0	0	0	3	0	7	2	0	0	0	0	0	0	0	5	0
Soltu.DM.01G006560	Soltu.DM.01G006560	Soltu.DM.01G006560.1	protein_coding	0	0	0	15	0	0	0	15	0	0	0	0	0	0	0	0	0	0	0	0
Soltu.DM.01G006570	Soltu.DM.01G006570	Soltu.DM.01G006570.1	protein_coding	0	5	10	0	0	0	0	0	0	0	10	0	0	0	0	0	0	0	5	0
Soltu.DM.01G006580	Soltu.DM.01G006580	Soltu.DM.01G006580.1	protein_coding	0	0	0	15	0	0	0	15	0	0	0	0	0	0	0	0	0	0	0	0
Soltu.DM.01G006590	Soltu.DM.01G006590	Soltu.DM.01G006590.1	protein_coding	0	0	0	2	0	0	0	2	0	0	0	0	0	0	0	0	0	0	0	0
Soltu.DM.01G006600	Soltu.DM.01G006600	Soltu.DM.01G006600.1	protein_coding	0	1	1	0	0	0	0	0	0	0	1	0	0	0	0	0	0	0	1	0
Soltu.DM.01G006610	Soltu.DM.01G006610	Soltu.DM.01G006610.1	protein_coding	0	0	0	2	0	0	0	2	0	0	0	0	0	0	0	0	0	0	0	0
Soltu.DM.01G006620	Soltu.DM.01G006620	Soltu.DM.01G006620.1	protein_coding	0	1	1	0	0	0	0	0	0	0	1	0	0	0	0	0	0	0	1	0
Soltu.DM.01G006630	Soltu.DM.01G006630	Soltu.DM.01G006630.1	protein_coding	0	0	0	6	0	0	0	4	0	0	0	0	0	0	0	0	0	0	0	2
Soltu.DM.01G006640	Soltu.DM.01G006640	Soltu.DM.01G006640.1	protein_coding	0	2	2	0	0	0	0	0	0	0	2	0	0	0	0	0	0	0	2	0
Soltu.DM.01G006650	Soltu.DM.01G006650	Soltu.DM.01G006650.1	protein_coding	0	3	4	1	0	0	0	1	0	0	4	0	0	0	0	0	0	0	3	0
Soltu.DM.01G006670	Soltu.DM.01G006670	Soltu.DM.01G006670.1	protein_coding	0	4	15	1	1	0	0	0	0	0	15	0	0	0	0	0	0	0	4	0
Soltu.DM.01G006680	Soltu.DM.01G006680	Soltu.DM.01G006680.1	protein_coding	0	0	0	12	0	0	0	12	0	0	0	0	0	0	0	0	0	0	0	0
Soltu.DM.01G006700	Soltu.DM.01G006700	Soltu.DM.01G006700.1	protein_coding	0	1	0	2	0	0	0	2	0	0	0	0	0	0	0	0	0	0	1	0
Soltu.DM.01G006710	Soltu.DM.01G006710	Soltu.DM.01G006710.1	protein_coding	0	0	0	4	0	0	0	4	0	0	0	0	0	0	0	0	0	0	0	0
Soltu.DM.01G006740	Soltu.DM.01G006740	Soltu.DM.01G006740.1	protein_coding	0	3	6	0	0	0	0	0	0	0	6	0	0	0	0	0	0	0	3	0
Soltu.DM.01G006760	Soltu.DM.01G006760	Soltu.DM.01G006760.1	protein_coding	0	4	0	0	0	0	0	0	0	0	0	0	0	0	0	0	0	0	4	0
Soltu.DM.01G006780	Soltu.DM.01G006780	Soltu.DM.01G006780.1	protein_coding	0	0	0	3	0	0	0	0	0	3	0	0	0	0	0	0	0	0	0	0
Soltu.DM.01G006800	Soltu.DM.01G006800	Soltu.DM.01G006800.1	protein_coding	0	1	0	5	0	0	0	0	0	0	0	0	0	0	0	0	0	0	1	5
Soltu.DM.01G006820	Soltu.DM.01G006820	Soltu.DM.01G006820.1	protein_coding	0	1	5	39	0	1	5	0	0	20	5	0	0	0	0	0	0	0	0	14
Soltu.DM.01G006830	Soltu.DM.01G006830	Soltu.DM.01G006830.2	protein_coding	0	3	2	28	4	0	0	19	0	2	2	0	0	0	0	0	0	0	3	3
Soltu.DM.01G006840	Soltu.DM.01G006840	Soltu.DM.01G006840.1	protein_coding	0	0	0	28	0	0	0	19	0	0	0	0	0	0	0	0	0	0	0	9
Soltu.DM.01G006850	Soltu.DM.01G006850	Soltu.DM.01G006850.1	protein_coding	0	8	1	0	0	0	0	0	0	0	1	0	0	0	0	0	0	0	8	0
Soltu.DM.01G006880	Soltu.DM.01G006880	Soltu.DM.01G006880.1	protein_coding	0	0	0	4	0	0	0	0	0	0	0	0	0	0	0	0	0	0	0	4
Soltu.DM.01G006920	Soltu.DM.01G006920	Soltu.DM.01G006920.1	protein_coding	0	4	2	7	0	0	0	0	0	8	2	0	0	2	0	0	0	0	3	0
Soltu.DM.01G007080	Soltu.DM.01G007080	Soltu.DM.01G007080.1	protein_coding	0	0	0	17	0	0	0	17	0	0	0	0	0	0	0	0	0	0	0	0
Soltu.DM.01G007090	Soltu.DM.01G007090	Soltu.DM.01G007090.1	protein_coding	0	0	0	5	0	0	0	0	0	5	0	0	0	0	0	0	0	0	0	0
Soltu.DM.01G007180	Soltu.DM.01G007180	Soltu.DM.01G007180.1	protein_coding	0	2	2	13	0	0	0	0	0	13	2	0	0	0	0	0	0	0	2	0
Soltu.DM.01G007200	Soltu.DM.01G007200	Soltu.DM.01G007200.1	protein_coding	0	0	0	1	0	0	0	0	0	0	0	0	0	0	0	0	0	0	0	1
Soltu.DM.01G007220	Soltu.DM.01G007220	Soltu.DM.01G007220.1	protein_coding	0	0	0	17	0	0	0	17	0	0	0	0	0	0	0	0	0	0	0	0
Soltu.DM.01G007230	Soltu.DM.01G007230	Soltu.DM.01G007230.1	protein_coding	0	0	0	17	13	0	0	3	0	1	0	0	0	0	0	0	0	0	0	0
Soltu.DM.01G007260	Soltu.DM.01G007260	Soltu.DM.01G007260.1	protein_coding	0	2	0	8	0	0	0	0	0	7	0	0	0	2	0	0	0	0	0	3
Soltu.DM.01G007270	Soltu.DM.01G007270	Soltu.DM.01G007270.1	protein_coding	0	0	0	4	0	0	0	4	0	0	0	0	0	0	0	0	0	0	0	0
Soltu.DM.01G007280	Soltu.DM.01G007280	Soltu.DM.01G007280.2	protein_coding	0	3	2	12	0	0	0	0	0	12	2	0	0	1	0	0	0	0	3	0
Soltu.DM.01G007350	Soltu.DM.01G007350	Soltu.DM.01G007350.1	protein_coding	0	0	0	9	0	0	0	4	0	0	0	0	0	0	0	0	0	0	0	5
Soltu.DM.01G007380	Soltu.DM.01G007380	Soltu.DM.01G007380.1	protein_coding	0	0	0	2	0	0	0	0	0	0	0	0	0	0	0	0	0	0	0	2
Soltu.DM.01G007390	Soltu.DM.01G007390	Soltu.DM.01G007390.2	protein_coding	1	1	1	9	0	0	0	2	0	5	1	0	1	1	0	0	0	0	1	3
Soltu.DM.01G007400	Soltu.DM.01G007400	Soltu.DM.01G007400.1	protein_coding	0	0	0	11	0	0	0	7	0	0	0	0	0	0	0	0	0	0	0	4
Soltu.DM.01G007410	Soltu.DM.01G007410	Soltu.DM.01G007410.1	protein_coding	0	1	0	10	0	0	0	7	0	3	0	0	0	0	0	0	0	0	1	0
Soltu.DM.01G007420	Soltu.DM.01G007420	Soltu.DM.01G007420.1	protein_coding	0	3	4	3	0	0	0	0	0	4	4	0	0	2	0	0	0	0	2	0
Soltu.DM.01G007450	Soltu.DM.01G007450	Soltu.DM.01G007450.1	protein_coding	0	0	0	8	0	0	0	1	0	0	0	0	0	0	0	0	0	0	0	7
Soltu.DM.01G007470	Soltu.DM.01G007470	Soltu.DM.01G007470.1	protein_coding	0	0	1	0	0	0	0	0	0	0	1	0	0	0	0	0	0	0	0	0
Soltu.DM.01G007490	Soltu.DM.01G007490	Soltu.DM.01G007490.1	protein_coding	0	2	2	0	0	0	0	0	0	0	2	0	0	0	0	0	0	0	2	0
Soltu.DM.01G007590	Soltu.DM.01G007590	Soltu.DM.01G007590.1	protein_coding	0	2	1	4	0	0	0	0	0	4	1	0	0	0	0	0	0	0	2	0
Soltu.DM.01G007600	Soltu.DM.01G007600	Soltu.DM.01G007600.1	protein_coding	0	1	6	0	0	0	0	0	0	0	6	0	0	0	0	0	0	0	1	0
Soltu.DM.01G007620	Soltu.DM.01G007620	Soltu.DM.01G007620.4	protein_coding	0	3	0	13	0	0	0	0	0	14	0	0	0	1	0	0	0	0	2	0
Soltu.DM.01G007640	Soltu.DM.01G007640	Soltu.DM.01G007640.1	protein_coding	0	1	0	0	0	0	0	0	0	1	0	0	0	1	0	0	0	0	0	0
Soltu.DM.01G007680	Soltu.DM.01G007680	Soltu.DM.01G007680.5	protein_coding	0	1	0	0	0	0	0	0	0	0	0	0	0	0	0	0	0	0	1	0
Soltu.DM.01G007750	Soltu.DM.01G007750	Soltu.DM.01G007750.1	protein_coding	0	5	2	2	0	0	0	0	0	2	2	0	0	0	0	0	0	0	5	0
Soltu.DM.01G007760	Soltu.DM.01G007760	Soltu.DM.01G007760.1	protein_coding	0	0	0	5	0	0	0	0	0	0	0	0	0	0	0	0	0	0	0	5
Soltu.DM.01G007770	Soltu.DM.01G007770	Soltu.DM.01G007770.1	protein_coding	0	3	0	3	0	0	0	0	0	4	0	0	0	1	0	0	0	0	2	0
Soltu.DM.01G007780	Soltu.DM.01G007780	Soltu.DM.01G007780.1	protein_coding	0	0	0	4	0	0	0	4	0	0	0	0	0	0	0	0	0	0	0	0
Soltu.DM.01G007790	Soltu.DM.01G007790	Soltu.DM.01G007790.1	protein_coding	0	2	2	0	0	0	0	0	0	0	2	0	0	0	0	0	0	0	2	0
Soltu.DM.01G007800	Soltu.DM.01G007800	Soltu.DM.01G007800.1	protein_coding	0	0	0	4	0	0	0	4	0	0	0	0	0	0	0	0	0	0	0	0
Soltu.DM.01G008020	Soltu.DM.01G008020	Soltu.DM.01G008020.2	protein_coding	0	1	0	7	0	0	0	0	0	7	0	0	0	0	0	0	0	0	1	0
Soltu.DM.01G008040	Soltu.DM.01G008040	Soltu.DM.01G008040.1	protein_coding	0	1	0	0	0	0	0	0	0	0	0	0	0	0	0	0	0	0	1	0
Soltu.DM.01G008190	Soltu.DM.01G008190	Soltu.DM.01G008190.1	protein_coding	0	0	2	0	0	0	0	0	0	0	2	0	0	0	0	0	0	0	0	0
Soltu.DM.01G008280	Soltu.DM.01G008280	Soltu.DM.01G008280.1	protein_coding	0	1	1	0	0	0	0	0	0	0	1	0	0	0	0	0	0	0	1	0
Soltu.DM.01G008290	Soltu.DM.01G008290	Soltu.DM.01G008290.1	protein_coding	0	1	0	0	0	0	0	0	0	0	0	0	0	0	0	0	0	0	1	0
Soltu.DM.01G008300	Soltu.DM.01G008300	Soltu.DM.01G008300.1	protein_coding	0	3	1	11	8	0	0	0	0	3	1	0	0	0	0	0	0	0	3	0
Soltu.DM.01G008360	Soltu.DM.01G008360	Soltu.DM.01G008360.1	protein_coding	0	0	0	15	0	0	0	15	0	0	0	0	0	0	0	0	0	0	0	0
Soltu.DM.01G008370	Soltu.DM.01G008370	Soltu.DM.01G008370.1	protein_coding	0	2	1	12	0	0	0	0	0	12	1	0	0	0	0	0	0	0	2	0
Soltu.DM.01G008480	Soltu.DM.01G008480	Soltu.DM.01G008480.1	protein_coding	0	0	0	1	0	0	0	0	0	0	0	0	0	0	0	0	0	0	0	1
Soltu.DM.01G008490	Soltu.DM.01G008490	Soltu.DM.01G008490.1	protein_coding	0	0	0	3	0	0	0	3	0	0	0	0	0	0	0	0	0	0	0	0
Soltu.DM.01G008510	Soltu.DM.01G008510	Soltu.DM.01G008510.1	protein_coding	0	0	0	26	0	0	0	9	0	10	0	0	0	0	0	0	0	0	0	7
Soltu.DM.01G008550	Soltu.DM.01G008550	Soltu.DM.01G008550.2	protein_coding	0	0	0	1	0	0	0	0	0	0	0	0	0	0	0	0	0	0	0	1
Soltu.DM.01G008760	Soltu.DM.01G008760	Soltu.DM.01G008760.1	protein_coding	0	0	0	7	0	0	0	0	0	0	0	0	0	0	0	0	0	0	0	7
Soltu.DM.01G008840	Soltu.DM.01G008840	Soltu.DM.01G008840.1	protein_coding	0	0	0	7	7	0	0	0	0	0	0	0	0	0	0	0	0	0	0	0
Soltu.DM.01G008850	Soltu.DM.01G008850	Soltu.DM.01G008850.1	protein_coding	0	1	0	6	0	0	0	0	0	6	0	0	0	0	0	0	0	0	1	0
Soltu.DM.01G008860	Soltu.DM.01G008860	Soltu.DM.01G008860.1	protein_coding	0	0	0	7	0	0	0	7	0	0	0	0	0	0	0	0	0	0	0	0
Soltu.DM.01G008870	Soltu.DM.01G008870	Soltu.DM.01G008870.1	protein_coding	0	0	0	7	0	0	0	7	0	0	0	0	0	0	0	0	0	0	0	0
Soltu.DM.01G008900	Soltu.DM.01G008900	Soltu.DM.01G008900.1	protein_coding	0	2	7	11	0	0	0	0	0	9	7	0	0	0	0	0	0	0	2	2
Soltu.DM.01G008980	Soltu.DM.01G008980	Soltu.DM.01G008980.1	protein_coding	0	0	0	3	0	0	0	0	0	3	0	0	0	0	0	0	0	0	0	0
Soltu.DM.01G009140	Soltu.DM.01G009140	Soltu.DM.01G009140.2	protein_coding	0	4	2	1	0	0	0	0	0	1	2	0	0	0	0	0	0	0	4	0
Soltu.DM.01G009170	Soltu.DM.01G009170	Soltu.DM.01G009170.3	protein_coding	0	0	0	1	0	0	0	0	0	0	0	0	0	0	0	0	0	0	0	1
Soltu.DM.01G009200	Soltu.DM.01G009200	Soltu.DM.01G009200.1	protein_coding	0	0	1	1	0	0	1	0	0	0	1	0	0	0	0	0	0	0	0	0
Soltu.DM.01G009280	Soltu.DM.01G009280	Soltu.DM.01G009280.1	protein_coding	0	10	2	0	0	0	0	0	0	0	2	0	0	0	0	0	0	0	10	0
Soltu.DM.01G009320	Soltu.DM.01G009320	Soltu.DM.01G009320.1	protein_coding	0	0	0	5	0	0	0	5	0	0	0	0	0	0	0	0	0	0	0	0
Soltu.DM.01G009330	Soltu.DM.01G009330	Soltu.DM.01G009330.1	protein_coding	0	0	0	5	0	0	0	5	0	0	0	0	0	0	0	0	0	0	0	0
Soltu.DM.01G009360	Soltu.DM.01G009360	Soltu.DM.01G009360.1	protein_coding	0	1	1	15	0	0	0	9	0	4	1	0	0	0	0	0	0	0	1	2
Soltu.DM.01G009370	Soltu.DM.01G009370	Soltu.DM.01G009370.1	protein_coding	0	0	0	2	0	0	0	0	0	0	0	0	0	0	0	0	0	0	0	2
Soltu.DM.01G009390	Soltu.DM.01G009390	Soltu.DM.01G009390.1	protein_coding	0	0	0	34	0	0	0	34	0	0	0	0	0	0	0	0	0	0	0	0
Soltu.DM.01G009400	Soltu.DM.01G009400	Soltu.DM.01G009400.1	protein_coding	0	11	8	27	3	0	0	0	0	12	8	0	0	0	0	0	0	1	10	12
Soltu.DM.01G009410	Soltu.DM.01G009410	Soltu.DM.01G009410.1	protein_coding	0	7	3	5	2	0	0	0	0	3	3	0	0	0	0	0	0	0	7	0
Soltu.DM.01G009860	Soltu.DM.01G009860	Soltu.DM.01G009860.1	protein_coding	0	0	0	5	0	0	0	0	0	5	0	0	0	0	0	0	0	0	0	0
Soltu.DM.01G009880	Soltu.DM.01G009880	Soltu.DM.01G009880.1	protein_coding	0	0	0	10	0	0	0	0	0	10	0	0	0	0	0	0	0	0	0	0
Soltu.DM.01G009900	Soltu.DM.01G009900	Soltu.DM.01G009900.1	protein_coding	0	0	0	2	0	0	0	2	0	0	0	0	0	0	0	0	0	0	0	0
Soltu.DM.01G009920	Soltu.DM.01G009920	Soltu.DM.01G009920.3	protein_coding	0	2	0	7	0	0	0	0	0	1	0	0	0	1	0	0	0	0	1	7
Soltu.DM.01G009930	Soltu.DM.01G009930	Soltu.DM.01G009930.1	protein_coding	0	4	3	8	0	0	0	0	0	8	3	0	0	0	0	0	0	0	4	0
Soltu.DM.01G009940	Soltu.DM.01G009940	Soltu.DM.01G009940.1	protein_coding	0	0	0	5	0	0	0	0	0	4	0	0	0	0	0	0	0	0	0	1
Soltu.DM.01G009950	Soltu.DM.01G009950	Soltu.DM.01G009950.1	protein_coding	0	0	0	4	0	0	0	4	0	0	0	0	0	0	0	0	0	0	0	0
Soltu.DM.01G009970	Soltu.DM.01G009970	Soltu.DM.01G009970.2	protein_coding	0	1	2	1	0	0	0	0	0	1	2	0	0	0	0	0	0	0	1	0
Soltu.DM.01G009990	Soltu.DM.01G009990	Soltu.DM.01G009990.1	protein_coding	0	1	0	1	0	0	0	0	0	1	0	0	0	0	0	0	0	0	1	0
Soltu.DM.01G010020	Soltu.DM.01G010020	Soltu.DM.01G010020.1	protein_coding	0	3	1	0	0	0	0	0	0	0	1	0	0	0	0	0	0	0	3	0
Soltu.DM.01G010080	Soltu.DM.01G010080	Soltu.DM.01G010080.1	protein_coding	0	0	0	3	1	0	0	2	0	0	0	0	0	0	0	0	0	0	0	0
Soltu.DM.01G010100	Soltu.DM.01G010100	Soltu.DM.01G010100.2	protein_coding	0	0	0	3	0	0	0	0	0	3	0	0	0	0	0	0	0	0	0	0
Soltu.DM.01G010110	Soltu.DM.01G010110	Soltu.DM.01G010110.1	protein_coding	0	0	0	4	0	0	0	0	0	4	0	0	0	0	0	0	0	0	0	0
Soltu.DM.01G010200	Soltu.DM.01G010200	Soltu.DM.01G010200.1	protein_coding	0	0	0	1	0	0	0	1	0	0	0	0	0	0	0	0	0	0	0	0
Soltu.DM.01G010230	Soltu.DM.01G010230	Soltu.DM.01G010230.1	protein_coding	0	0	0	20	0	0	0	20	0	0	0	0	0	0	0	0	0	0	0	0
Soltu.DM.01G010240	Soltu.DM.01G010240	Soltu.DM.01G010240.1	protein_coding	0	4	2	45	0	0	0	0	0	26	2	0	0	1	0	0	0	0	3	20
Soltu.DM.01G010270	Soltu.DM.01G010270	Soltu.DM.01G010270.1	protein_coding	0	1	0	9	0	0	0	0	0	0	0	0	0	0	0	0	0	0	1	9
Soltu.DM.01G010280	Soltu.DM.01G010280	Soltu.DM.01G010280.1	protein_coding	0	2	0	9	0	0	0	7	0	0	0	0	0	0	0	0	0	0	2	2
Soltu.DM.01G010290	Soltu.DM.01G010290	Soltu.DM.01G010290.1	protein_coding	0	1	1	9	0	0	0	4	0	0	1	0	0	0	0	0	0	0	1	5
Soltu.DM.01G010300	Soltu.DM.01G010300	Soltu.DM.01G010300.1	protein_coding	0	0	0	10	0	0	0	4	0	0	0	0	0	0	0	0	0	0	0	6
Soltu.DM.01G010310	Soltu.DM.01G010310	Soltu.DM.01G010310.1	protein_coding	0	2	1	7	0	0	0	0	0	1	1	0	0	0	0	0	0	0	2	6
Soltu.DM.01G010320	Soltu.DM.01G010320	Soltu.DM.01G010320.1	protein_coding	0	0	0	4	0	0	0	4	0	0	0	0	0	0	0	0	0	0	0	0
Soltu.DM.01G010330	Soltu.DM.01G010330	Soltu.DM.01G010330.1	protein_coding	0	0	0	1	0	0	0	1	0	0	0	0	0	0	0	0	0	0	0	0
Soltu.DM.01G010360	Soltu.DM.01G010360	Soltu.DM.01G010360.1	protein_coding	0	5	0	37	4	0	0	17	0	16	0	0	0	0	0	0	0	0	5	0
Soltu.DM.01G010370	Soltu.DM.01G010370	Soltu.DM.01G010370.3	protein_coding	0	5	2	49	0	1	3	25	0	22	2	0	0	1	0	0	0	0	3	0
Soltu.DM.01G010530	Soltu.DM.01G010530	Soltu.DM.01G010530.1	protein_coding	0	4	5	6	0	0	0	6	0	0	5	0	0	0	0	0	0	0	4	0
Soltu.DM.01G010540	Soltu.DM.01G010540	Soltu.DM.01G010540.1	protein_coding	0	0	0	7	0	0	0	0	0	0	0	0	0	0	0	0	0	0	0	7
Soltu.DM.01G010580	Soltu.DM.01G010580	Soltu.DM.01G010580.1	protein_coding	0	1	0	0	0	0	0	0	0	0	0	0	0	0	0	0	0	0	1	0
Soltu.DM.01G010680	Soltu.DM.01G010680	Soltu.DM.01G010680.2	protein_coding	0	0	0	1	0	0	0	0	0	1	0	0	0	0	0	0	0	0	0	0
Soltu.DM.01G010730	Soltu.DM.01G010730	Soltu.DM.01G010730.1	protein_coding	0	0	0	31	0	0	0	7	0	0	0	0	0	0	0	0	0	0	0	24
Soltu.DM.01G010740	Soltu.DM.01G010740	Soltu.DM.01G010740.1	protein_coding	0	0	0	31	7	0	0	1	0	0	0	0	0	0	0	0	0	0	0	23
Soltu.DM.01G010750	Soltu.DM.01G010750	Soltu.DM.01G010750.1	protein_coding	0	1	1	1	0	0	0	0	0	1	1	0	0	0	0	0	0	0	1	0
Soltu.DM.01G010800	Soltu.DM.01G010800	Soltu.DM.01G010800.1	protein_coding	0	0	0	6	0	0	0	6	0	0	0	0	0	0	0	0	0	0	0	0
Soltu.DM.01G011040	Soltu.DM.01G011040	Soltu.DM.01G011040.1	protein_coding	0	0	0	1	0	0	0	1	0	0	0	0	0	0	0	0	0	0	0	0
Soltu.DM.01G011090	Soltu.DM.01G011090	Soltu.DM.01G011090.1	protein_coding	0	0	0	1	0	0	0	0	0	0	0	0	0	0	0	0	0	0	0	1
Soltu.DM.01G011130	Soltu.DM.01G011130	Soltu.DM.01G011130.1	protein_coding	0	0	0	22	0	0	0	22	0	0	0	0	0	0	0	0	0	0	0	0
Soltu.DM.01G011140	Soltu.DM.01G011140	Soltu.DM.01G011140.1	protein_coding	1	15	6	0	0	0	0	0	0	0	6	0	0	0	0	1	0	0	15	0
Soltu.DM.01G011150	Soltu.DM.01G011150	Soltu.DM.01G011150.2	protein_coding	0	0	0	15	0	0	0	0	0	15	0	0	0	0	0	0	0	0	0	0
Soltu.DM.01G011160	Soltu.DM.01G011160	Soltu.DM.01G011160.1	protein_coding	0	0	0	5	0	0	0	2	0	3	0	0	0	0	0	0	0	0	0	0
Soltu.DM.01G011170	Soltu.DM.01G011170	Soltu.DM.01G011170.2	protein_coding	0	3	1	0	0	0	0	0	0	0	1	0	0	0	0	0	0	0	3	0
Soltu.DM.01G011180	Soltu.DM.01G011180	Soltu.DM.01G011180.1	protein_coding	0	0	0	9	0	0	0	9	0	0	0	0	0	0	0	0	0	0	0	0
Soltu.DM.01G011230	Soltu.DM.01G011230	Soltu.DM.01G011230.1	protein_coding	1	1	5	10	0	0	0	4	0	7	5	0	0	1	0	1	0	0	0	0
Soltu.DM.01G011350	Soltu.DM.01G011350	Soltu.DM.01G011350.1	protein_coding	0	0	0	5	0	0	0	0	0	0	0	0	0	0	0	0	0	0	0	5
Soltu.DM.01G011420	Soltu.DM.01G011420	Soltu.DM.01G011420.1	protein_coding	0	1	0	0	0	0	0	0	0	0	0	0	0	0	0	0	0	0	1	0
Soltu.DM.01G011430	Soltu.DM.01G011430	Soltu.DM.01G011430.1	protein_coding	0	0	0	4	0	0	0	0	0	0	0	0	0	0	0	0	0	0	0	4
Soltu.DM.01G011440	Soltu.DM.01G011440	Soltu.DM.01G011440.1	protein_coding	0	0	0	4	0	0	0	0	0	4	0	0	0	0	0	0	0	0	0	0
Soltu.DM.01G011450	Soltu.DM.01G011450	Soltu.DM.01G011450.1	protein_coding	1	2	8	1	0	0	0	0	0	1	8	0	0	0	0	1	0	0	2	0
Soltu.DM.01G011500	Soltu.DM.01G011500	Soltu.DM.01G011500.3	protein_coding	0	2	5	3	0	0	0	0	0	3	5	0	0	0	0	0	0	0	2	0
Soltu.DM.01G011520	Soltu.DM.01G011520	Soltu.DM.01G011520.1	protein_coding	0	0	0	1	0	0	0	1	0	0	0	0	0	0	0	0	0	0	0	0
Soltu.DM.01G011730	Soltu.DM.01G011730	Soltu.DM.01G011730.1	protein_coding	0	0	0	2	0	0	0	2	0	0	0	0	0	0	0	0	0	0	0	0
Soltu.DM.01G011740	Soltu.DM.01G011740	Soltu.DM.01G011740.1	protein_coding	0	0	1	1	0	0	0	0	0	1	1	0	0	0	0	0	0	0	0	0
Soltu.DM.01G011750	Soltu.DM.01G011750	Soltu.DM.01G011750.1	protein_coding	0	0	0	1	0	0	0	1	0	0	0	0	0	0	0	0	0	0	0	0
Soltu.DM.01G011770	Soltu.DM.01G011770	Soltu.DM.01G011770.1	protein_coding	0	0	0	2	0	0	0	0	0	0	0	0	0	0	0	0	0	0	0	2
Soltu.DM.01G011910	Soltu.DM.01G011910	Soltu.DM.01G011910.1	protein_coding	0	0	1	0	0	0	0	0	0	0	1	0	0	0	0	0	0	0	0	0
Soltu.DM.01G011920	Soltu.DM.01G011920	Soltu.DM.01G011920.1	protein_coding	1	6	11	14	0	0	0	9	0	6	11	1	0	0	0	0	0	0	6	0
Soltu.DM.01G011970	Soltu.DM.01G011970	Soltu.DM.01G011970.1	protein_coding	0	0	0	3	0	0	0	2	0	0	0	0	0	0	0	0	0	0	0	1
Soltu.DM.01G012010	Soltu.DM.01G012010	Soltu.DM.01G012010.1	protein_coding	1	0	0	0	0	0	0	0	0	0	0	0	0	0	1	0	0	0	0	0
Soltu.DM.01G012040	Soltu.DM.01G012040	Soltu.DM.01G012040.1	protein_coding	1	5	14	25	0	0	0	13	0	12	14	0	0	1	0	1	0	0	5	0
Soltu.DM.01G012060	Soltu.DM.01G012060	Soltu.DM.01G012060.1	protein_coding	0	3	0	14	0	0	0	0	0	14	0	0	0	1	0	0	0	0	3	0
Soltu.DM.01G012070	Soltu.DM.01G012070	Soltu.DM.01G012070.1	protein_coding	0	0	4	12	0	0	0	5	0	2	4	0	0	0	0	0	0	0	0	5
Soltu.DM.01G012100	Soltu.DM.01G012100	Soltu.DM.01G012100.1	protein_coding	0	1	3	5	0	0	0	0	0	5	3	0	0	0	0	0	0	0	1	0
Soltu.DM.01G012110	Soltu.DM.01G012110	Soltu.DM.01G012110.1	protein_coding	0	0	0	18	0	0	0	0	0	9	0	0	0	0	0	0	0	0	0	9
Soltu.DM.01G012230	Soltu.DM.01G012230	Soltu.DM.01G012230.1	protein_coding	0	0	0	3	0	0	0	3	0	0	0	0	0	0	0	0	0	0	0	0
Soltu.DM.01G012300	Soltu.DM.01G012300	Soltu.DM.01G012300.1	protein_coding	0	0	1	1	0	0	0	1	0	0	1	0	0	0	0	0	0	0	0	0
Soltu.DM.01G012320	Soltu.DM.01G012320	Soltu.DM.01G012320.1	protein_coding	0	1	0	1	0	0	0	1	0	0	0	0	0	0	0	0	0	0	1	0
Soltu.DM.01G012340	Soltu.DM.01G012340	Soltu.DM.01G012340.1	protein_coding	0	0	0	1	0	0	0	1	0	0	0	0	0	0	0	0	0	0	0	0
Soltu.DM.01G012370	Soltu.DM.01G012370	Soltu.DM.01G012370.1	protein_coding	0	0	0	9	0	0	0	0	0	0	0	0	0	0	0	0	0	0	0	9
Soltu.DM.01G012440	Soltu.DM.01G012440	Soltu.DM.01G012440.1	protein_coding	0	0	0	10	0	0	0	0	0	0	0	0	0	0	0	0	0	0	0	10
Soltu.DM.01G012470	Soltu.DM.01G012470	Soltu.DM.01G012470.2	protein_coding	1	1	4	10	0	0	0	0	0	12	4	1	0	1	0	0	0	0	0	0
Soltu.DM.01G012530	Soltu.DM.01G012530	Soltu.DM.01G012530.1	protein_coding	0	3	4	12	0	0	0	0	0	12	4	0	0	0	0	0	0	0	3	0
Soltu.DM.01G012540	Soltu.DM.01G012540	Soltu.DM.01G012540.1	protein_coding	0	0	0	19	0	0	0	0	0	0	0	0	0	0	0	0	0	0	0	19
Soltu.DM.01G012550	Soltu.DM.01G012550	Soltu.DM.01G012550.1	protein_coding	0	2	4	16	0	0	0	7	0	10	4	0	0	2	0	0	0	0	0	1
Soltu.DM.01G012700	Soltu.DM.01G012700	Soltu.DM.01G012700.1	protein_coding	0	0	0	7	0	0	0	3	0	4	0	0	0	0	0	0	0	0	0	0
Soltu.DM.01G012720	Soltu.DM.01G012720	Soltu.DM.01G012720.1	protein_coding	0	0	0	1	0	0	0	0	0	1	0	0	0	0	0	0	0	0	0	0
Soltu.DM.01G012810	Soltu.DM.01G012810	Soltu.DM.01G012810.1	protein_coding	0	0	0	2	0	0	0	2	0	0	0	0	0	0	0	0	0	0	0	0
Soltu.DM.01G012820	Soltu.DM.01G012820	Soltu.DM.01G012820.1	protein_coding	0	2	2	17	0	0	0	0	0	0	2	0	0	0	0	0	0	0	2	17
Soltu.DM.01G012830	Soltu.DM.01G012830	Soltu.DM.01G012830.1	protein_coding	0	1	0	5	0	0	0	2	0	3	0	0	0	0	0	0	0	0	1	0
Soltu.DM.01G012920	Soltu.DM.01G012920	Soltu.DM.01G012920.1	protein_coding	0	0	0	7	0	0	0	7	0	0	0	0	0	0	0	0	0	0	0	0
Soltu.DM.01G013000	Soltu.DM.01G013000	Soltu.DM.01G013000.1	protein_coding	0	5	7	11	0	0	0	0	0	12	7	0	0	1	0	0	0	0	4	0
Soltu.DM.01G013010	Soltu.DM.01G013010	Soltu.DM.01G013010.1	protein_coding	0	0	0	23	0	0	0	23	0	0	0	0	0	0	0	0	0	0	0	0
Soltu.DM.01G013020	Soltu.DM.01G013020	Soltu.DM.01G013020.1	protein_coding	0	0	0	5	0	0	0	0	0	0	0	0	0	0	0	0	0	0	0	5
Soltu.DM.01G013070	Soltu.DM.01G013070	Soltu.DM.01G013070.2	protein_coding	0	0	0	1	0	0	0	0	0	0	0	0	0	0	0	0	0	0	0	1
Soltu.DM.01G013080	Soltu.DM.01G013080	Soltu.DM.01G013080.1	protein_coding	0	2	1	13	0	0	0	0	0	13	1	0	0	0	0	0	0	0	2	0
Soltu.DM.01G013260	Soltu.DM.01G013260	Soltu.DM.01G013260.1	protein_coding	0	0	0	3	0	0	0	0	0	0	0	0	0	0	0	0	0	0	0	3
Soltu.DM.01G013270	Soltu.DM.01G013270	Soltu.DM.01G013270.1	protein_coding	0	0	0	10	0	0	0	10	0	0	0	0	0	0	0	0	0	0	0	0
Soltu.DM.01G013290	Soltu.DM.01G013290	Soltu.DM.01G013290.1	protein_coding	0	0	0	7	0	0	0	1	0	0	0	0	0	0	0	0	0	0	0	6
Soltu.DM.01G013380	Soltu.DM.01G013380	Soltu.DM.01G013380.1	protein_coding	0	0	0	4	0	0	0	0	0	0	0	0	0	0	0	0	0	0	0	4
Soltu.DM.01G013390	Soltu.DM.01G013390	Soltu.DM.01G013390.1	protein_coding	0	0	0	4	0	0	0	0	0	0	0	0	0	0	0	0	0	0	0	4
Soltu.DM.01G013430	Soltu.DM.01G013430	Soltu.DM.01G013430.1	protein_coding	0	0	0	8	0	0	0	8	0	0	0	0	0	0	0	0	0	0	0	0
Soltu.DM.01G013440	Soltu.DM.01G013440	Soltu.DM.01G013440.1	protein_coding	0	2	1	8	0	1	3	1	0	4	1	0	0	1	0	0	0	0	0	0
Soltu.DM.01G013450	Soltu.DM.01G013450	Soltu.DM.01G013450.1	protein_coding	0	0	0	7	0	0	0	0	0	7	0	0	0	0	0	0	0	0	0	0
Soltu.DM.01G013460	Soltu.DM.01G013460	Soltu.DM.01G013460.1	protein_coding	0	0	0	9	0	0	0	0	0	9	0	0	0	0	0	0	0	0	0	0
Soltu.DM.01G013570	Soltu.DM.01G013570	Soltu.DM.01G013570.1	protein_coding	0	2	3	14	0	0	0	4	0	4	3	0	0	0	0	0	0	0	2	6
Soltu.DM.01G013580	Soltu.DM.01G013580	Soltu.DM.01G013580.1	protein_coding	0	0	0	19	0	0	0	14	0	5	0	0	0	0	0	0	0	0	0	0
Soltu.DM.01G013660	Soltu.DM.01G013660	Soltu.DM.01G013660.2	protein_coding	0	6	8	22	0	0	0	2	0	21	8	0	0	1	0	0	0	0	5	0
Soltu.DM.01G013690	Soltu.DM.01G013690	Soltu.DM.01G013690.1	protein_coding	0	0	0	2	0	0	0	0	0	0	0	0	0	0	0	0	0	0	0	2
Soltu.DM.01G013710	Soltu.DM.01G013710	Soltu.DM.01G013710.1	protein_coding	0	0	0	2	0	0	0	2	0	0	0	0	0	0	0	0	0	0	0	0
Soltu.DM.01G013730	Soltu.DM.01G013730	Soltu.DM.01G013730.1	protein_coding	1	1	3	9	0	0	0	0	0	2	3	0	0	0	1	0	0	0	1	7
Soltu.DM.01G013810	Soltu.DM.01G013810	Soltu.DM.01G013810.1	protein_coding	0	0	0	1	0	0	0	0	0	0	0	0	0	0	0	0	0	0	0	1
Soltu.DM.01G013820	Soltu.DM.01G013820	Soltu.DM.01G013820.1	protein_coding	0	0	0	1	0	0	0	0	0	0	0	0	0	0	0	0	0	0	0	1
Soltu.DM.01G013830	Soltu.DM.01G013830	Soltu.DM.01G013830.1	protein_coding	0	0	1	0	0	0	0	0	0	0	1	0	0	0	0	0	0	0	0	0
Soltu.DM.01G013840	Soltu.DM.01G013840	Soltu.DM.01G013840.1	protein_coding	0	0	0	1	0	0	0	1	0	0	0	0	0	0	0	0	0	0	0	0
Soltu.DM.01G013850	Soltu.DM.01G013850	Soltu.DM.01G013850.1	protein_coding	0	0	0	1	0	0	0	1	0	0	0	0	0	0	0	0	0	0	0	0
Soltu.DM.01G013860	Soltu.DM.01G013860	Soltu.DM.01G013860.1	protein_coding	0	0	0	2	0	0	0	0	0	0	0	0	0	0	0	0	0	0	0	2
Soltu.DM.01G013870	Soltu.DM.01G013870	Soltu.DM.01G013870.1	protein_coding	0	0	0	4	0	0	0	0	0	0	0	0	0	0	0	0	0	0	0	4
Soltu.DM.01G013880	Soltu.DM.01G013880	Soltu.DM.01G013880.1	protein_coding	0	0	1	3	0	0	0	0	0	0	1	0	0	0	0	0	0	0	0	3
Soltu.DM.01G013890	Soltu.DM.01G013890	Soltu.DM.01G013890.1	protein_coding	1	3	2	6	0	0	0	0	0	3	2	0	0	1	0	1	0	0	3	3
Soltu.DM.01G013910	Soltu.DM.01G013910	Soltu.DM.01G013910.1	protein_coding	0	0	0	1	0	0	0	1	0	0	0	0	0	0	0	0	0	0	0	0
Soltu.DM.01G013940	Soltu.DM.01G013940	Soltu.DM.01G013940.1	protein_coding	0	0	0	5	0	0	0	0	0	0	0	0	0	0	0	0	0	0	0	5
Soltu.DM.01G013960	Soltu.DM.01G013960	Soltu.DM.01G013960.1	protein_coding	0	0	0	5	0	0	0	0	0	4	0	0	0	0	0	0	0	0	0	1
Soltu.DM.01G014010	Soltu.DM.01G014010	Soltu.DM.01G014010.1	protein_coding	0	0	0	6	0	0	0	0	0	6	0	0	0	0	0	0	0	0	0	0
Soltu.DM.01G014020	Soltu.DM.01G014020	Soltu.DM.01G014020.1	protein_coding	0	0	0	1	0	0	0	0	0	1	0	0	0	0	0	0	0	0	0	0
Soltu.DM.01G014030	Soltu.DM.01G014030	Soltu.DM.01G014030.1	protein_coding	0	2	0	11	0	0	0	6	0	0	0	0	0	0	0	0	0	0	2	5
Soltu.DM.01G014040	Soltu.DM.01G014040	Soltu.DM.01G014040.1	protein_coding	0	0	0	13	0	0	0	13	0	0	0	0	0	0	0	0	0	0	0	0
Soltu.DM.01G014050	Soltu.DM.01G014050	Soltu.DM.01G014050.1	protein_coding	0	0	0	2	0	0	0	0	0	0	0	0	0	0	0	0	0	0	0	2
Soltu.DM.01G014140	Soltu.DM.01G014140	Soltu.DM.01G014140.1	protein_coding	0	0	0	10	0	0	0	10	0	0	0	0	0	0	0	0	0	0	0	0
Soltu.DM.01G014160	Soltu.DM.01G014160	Soltu.DM.01G014160.1	protein_coding	0	0	0	16	0	0	0	16	0	0	0	0	0	0	0	0	0	0	0	0
Soltu.DM.01G014170	Soltu.DM.01G014170	Soltu.DM.01G014170.1	protein_coding	0	0	0	16	0	0	0	6	0	10	0	0	0	0	0	0	0	0	0	0
Soltu.DM.01G014180	Soltu.DM.01G014180	Soltu.DM.01G014180.1	protein_coding	0	0	0	16	0	0	0	6	0	0	0	0	0	0	0	0	0	0	0	10
Soltu.DM.01G014190	Soltu.DM.01G014190	Soltu.DM.01G014190.1	protein_coding	0	1	3	12	0	0	0	0	0	2	3	0	0	0	0	0	0	0	1	10
Soltu.DM.01G014210	Soltu.DM.01G014210	Soltu.DM.01G014210.2	protein_coding	0	0	0	6	0	0	0	0	0	0	0	0	0	0	0	0	0	0	0	6
Soltu.DM.01G014240	Soltu.DM.01G014240	Soltu.DM.01G014240.1	protein_coding	0	2	3	0	0	0	0	0	0	0	3	0	0	0	0	0	0	0	2	0
Soltu.DM.01G014260	Soltu.DM.01G014260	Soltu.DM.01G014260.1	protein_coding	0	0	0	6	0	0	0	6	0	0	0	0	0	0	0	0	0	0	0	0
Soltu.DM.01G014280	Soltu.DM.01G014280	Soltu.DM.01G014280.1	protein_coding	0	0	0	12	0	0	0	0	0	12	0	0	0	0	0	0	0	0	0	0
Soltu.DM.01G014290	Soltu.DM.01G014290	Soltu.DM.01G014290.2	protein_coding	0	6	10	6	0	0	0	2	0	1	10	0	0	1	0	0	0	0	5	4
Soltu.DM.01G014320	Soltu.DM.01G014320	Soltu.DM.01G014320.1	protein_coding	0	0	0	2	0	0	0	0	0	0	0	0	0	0	0	0	0	0	0	2
Soltu.DM.01G014330	Soltu.DM.01G014330	Soltu.DM.01G014330.1	protein_coding	0	0	0	1	0	0	0	0	0	1	0	0	0	0	0	0	0	0	0	0
Soltu.DM.01G014410	Soltu.DM.01G014410	Soltu.DM.01G014410.1	protein_coding	1	4	7	0	0	0	0	0	0	0	7	0	0	0	0	1	0	0	4	0
Soltu.DM.01G014420	Soltu.DM.01G014420	Soltu.DM.01G014420.1	protein_coding	0	0	0	3	0	0	0	0	0	0	0	0	0	0	0	0	0	0	0	3
Soltu.DM.01G014430	Soltu.DM.01G014430	Soltu.DM.01G014430.1	protein_coding	0	0	0	1	0	0	0	0	0	0	0	0	0	0	0	0	0	0	0	1
Soltu.DM.01G014440	Soltu.DM.01G014440	Soltu.DM.01G014440.1	protein_coding	0	0	0	1	0	0	0	1	0	0	0	0	0	0	0	0	0	0	0	0
Soltu.DM.01G014630	Soltu.DM.01G014630	Soltu.DM.01G014630.1	protein_coding	0	0	1	0	0	0	0	0	0	0	1	0	0	0	0	0	0	0	0	0
Soltu.DM.01G014670	Soltu.DM.01G014670	Soltu.DM.01G014670.1	protein_coding	0	4	0	9	0	0	0	5	0	1	0	0	0	0	0	0	0	0	4	3
Soltu.DM.01G014680	Soltu.DM.01G014680	Soltu.DM.01G014680.1	protein_coding	0	1	3	1	0	0	0	0	0	1	3	0	0	0	0	0	0	0	1	0
Soltu.DM.01G014690	Soltu.DM.01G014690	Soltu.DM.01G014690.1	protein_coding	0	0	0	6	0	0	0	6	0	0	0	0	0	0	0	0	0	0	0	0
Soltu.DM.01G014700	Soltu.DM.01G014700	Soltu.DM.01G014700.4	protein_coding	0	2	0	4	4	0	0	0	0	0	0	0	0	0	0	0	0	0	2	0
Soltu.DM.01G014900	Soltu.DM.01G014900	Soltu.DM.01G014900.1	protein_coding	0	0	0	1	0	0	0	0	0	0	0	0	0	0	0	0	0	0	0	1
Soltu.DM.01G014950	Soltu.DM.01G014950	Soltu.DM.01G014950.1	protein_coding	0	6	6	0	0	0	0	0	0	0	6	0	0	0	0	0	0	0	6	0
Soltu.DM.01G014960	Soltu.DM.01G014960	Soltu.DM.01G014960.1	protein_coding	0	0	0	2	0	0	0	0	0	2	0	0	0	0	0	0	0	0	0	0
Soltu.DM.01G014970	Soltu.DM.01G014970	Soltu.DM.01G014970.1	protein_coding	0	0	0	2	0	0	0	2	0	0	0	0	0	0	0	0	0	0	0	0
Soltu.DM.01G015070	Soltu.DM.01G015070	Soltu.DM.01G015070.1	protein_coding	0	9	12	4	0	0	0	0	0	1	12	0	0	0	0	0	0	0	9	3
Soltu.DM.01G015090	Soltu.DM.01G015090	Soltu.DM.01G015090.1	protein_coding	1	14	6	25	0	0	0	0	0	28	6	0	1	2	0	0	0	0	12	0
Soltu.DM.01G015110	Soltu.DM.01G015110	Soltu.DM.01G015110.1	protein_coding	0	0	0	14	0	0	0	2	0	12	0	0	0	0	0	0	0	0	0	0
Soltu.DM.01G015190	Soltu.DM.01G015190	Soltu.DM.01G015190.2	protein_coding	0	11	4	0	0	0	0	0	0	1	4	0	0	1	0	0	0	0	10	0
Soltu.DM.01G015220	Soltu.DM.01G015220	Soltu.DM.01G015220.1	protein_coding	0	1	2	5	0	0	0	5	0	0	2	0	0	1	0	0	0	0	1	0
Soltu.DM.01G015230	Soltu.DM.01G015230	Soltu.DM.01G015230.1	protein_coding	0	0	0	5	0	0	0	0	0	0	0	0	0	0	0	0	0	0	0	5
Soltu.DM.01G015240	Soltu.DM.01G015240	Soltu.DM.01G015240.3	protein_coding	0	1	0	7	0	0	0	0	0	7	0	0	0	0	0	0	0	0	1	0
Soltu.DM.01G015450	Soltu.DM.01G015450	Soltu.DM.01G015450.1	protein_coding	0	0	0	2	0	0	0	0	0	0	0	0	0	0	0	0	0	0	0	2
Soltu.DM.01G015470	Soltu.DM.01G015470	Soltu.DM.01G015470.1	protein_coding	0	0	0	2	0	0	0	2	0	0	0	0	0	0	0	0	0	0	0	0
Soltu.DM.01G015480	Soltu.DM.01G015480	Soltu.DM.01G015480.1	protein_coding	0	0	0	4	0	0	0	0	0	0	0	0	0	0	0	0	0	0	0	4
Soltu.DM.01G015500	Soltu.DM.01G015500	Soltu.DM.01G015500.1	protein_coding	0	0	3	1	0	0	0	0	0	1	3	0	0	0	0	0	0	0	0	0
Soltu.DM.01G015510	Soltu.DM.01G015510	Soltu.DM.01G015510.1	protein_coding	0	0	0	4	0	0	0	0	0	0	0	0	0	0	0	0	0	0	0	4
Soltu.DM.01G015670	Soltu.DM.01G015670	Soltu.DM.01G015670.1	protein_coding	0	0	0	7	0	0	0	3	0	0	0	0	0	0	0	0	0	0	0	4
Soltu.DM.01G015690	Soltu.DM.01G015690	Soltu.DM.01G015690.1	protein_coding	0	0	0	6	0	0	0	6	0	0	0	0	0	0	0	0	0	0	0	0
Soltu.DM.01G015710	Soltu.DM.01G015710	Soltu.DM.01G015710.1	protein_coding	0	0	0	5	0	0	0	5	0	0	0	0	0	0	0	0	0	0	0	0
Soltu.DM.01G015850	Soltu.DM.01G015850	Soltu.DM.01G015850.1	protein_coding	0	0	0	12	0	0	0	0	0	12	0	0	0	0	0	0	0	0	0	0
Soltu.DM.01G015880	Soltu.DM.01G015880	Soltu.DM.01G015880.1	protein_coding	0	0	0	10	0	0	0	0	0	10	0	0	0	0	0	0	0	0	0	0
Soltu.DM.01G015970	Soltu.DM.01G015970	Soltu.DM.01G015970.1	protein_coding	0	0	0	12	0	0	0	10	0	2	0	0	0	0	0	0	0	0	0	0
Soltu.DM.01G015980	Soltu.DM.01G015980	Soltu.DM.01G015980.2	protein_coding	0	3	2	7	0	0	4	0	0	3	2	0	0	0	0	0	0	0	3	0
Soltu.DM.01G016000	Soltu.DM.01G016000	Soltu.DM.01G016000.1	protein_coding	0	0	0	5	0	0	0	5	0	0	0	0	0	0	0	0	0	0	0	0
Soltu.DM.01G016020	Soltu.DM.01G016020	Soltu.DM.01G016020.1	protein_coding	0	0	0	1	0	0	0	1	0	0	0	0	0	0	0	0	0	0	0	0
Soltu.DM.01G016030	Soltu.DM.01G016030	Soltu.DM.01G016030.1	protein_coding	0	0	0	1	0	0	1	0	0	0	0	0	0	0	0	0	0	0	0	0
Soltu.DM.01G016220	Soltu.DM.01G016220	Soltu.DM.01G016220.1	protein_coding	0	1	3	1	0	0	0	0	0	1	3	0	0	1	0	0	0	0	1	0
Soltu.DM.01G016270	Soltu.DM.01G016270	Soltu.DM.01G016270.1	protein_coding	0	0	0	1	0	0	0	1	0	0	0	0	0	0	0	0	0	0	0	0
Soltu.DM.01G016490	Soltu.DM.01G016490	Soltu.DM.01G016490.1	protein_coding	0	0	0	2	0	0	0	0	0	2	0	0	0	0	0	0	0	0	0	0
Soltu.DM.01G016600	Soltu.DM.01G016600	Soltu.DM.01G016600.1	protein_coding	0	0	0	4	2	0	0	0	0	2	0	0	0	0	0	0	0	0	0	0
Soltu.DM.01G016630	Soltu.DM.01G016630	Soltu.DM.01G016630.1	protein_coding	0	2	4	0	0	0	0	0	0	0	4	0	0	1	0	0	0	0	2	0
Soltu.DM.01G016770	Soltu.DM.01G016770	Soltu.DM.01G016770.1	protein_coding	0	1	3	5	0	0	0	1	0	2	3	0	0	0	0	0	0	0	1	2
Soltu.DM.01G016780	Soltu.DM.01G016780	Soltu.DM.01G016780.1	protein_coding	0	0	0	11	0	0	0	0	0	11	0	0	0	0	0	0	0	0	0	0
Soltu.DM.01G016790	Soltu.DM.01G016790	Soltu.DM.01G016790.1	protein_coding	0	5	3	23	0	0	0	22	0	1	3	0	0	0	0	0	0	0	5	0
Soltu.DM.01G016800	Soltu.DM.01G016800	Soltu.DM.01G016800.1	protein_coding	0	0	0	31	0	0	0	31	0	0	0	0	0	0	0	0	0	0	0	0
Soltu.DM.01G016840	Soltu.DM.01G016840	Soltu.DM.01G016840.1	protein_coding	0	0	0	1	0	0	0	0	0	0	0	0	0	0	0	0	0	0	0	1
Soltu.DM.01G016900	Soltu.DM.01G016900	Soltu.DM.01G016900.1	protein_coding	0	0	0	10	0	0	0	10	0	0	0	0	0	0	0	0	0	0	0	0
Soltu.DM.01G016910	Soltu.DM.01G016910	Soltu.DM.01G016910.1	protein_coding	1	1	0	13	0	0	0	1	0	12	0	0	0	1	0	0	1	0	1	0
Soltu.DM.01G016950	Soltu.DM.01G016950	Soltu.DM.01G016950.1	protein_coding	0	24	27	19	0	0	0	0	0	23	27	0	0	4	0	0	0	0	20	0
Soltu.DM.01G016980	Soltu.DM.01G016980	Soltu.DM.01G016980.1	protein_coding	0	0	0	4	0	0	0	4	0	0	0	0	0	0	0	0	0	0	0	0
Soltu.DM.01G017020	Soltu.DM.01G017020	Soltu.DM.01G017020.1	protein_coding	0	0	0	4	0	0	0	4	0	0	0	0	0	0	0	0	0	0	0	0
Soltu.DM.01G017030	Soltu.DM.01G017030	Soltu.DM.01G017030.1	protein_coding	0	0	0	27	0	0	0	3	0	24	0	0	0	0	0	0	0	0	0	0
Soltu.DM.01G017040	Soltu.DM.01G017040	Soltu.DM.01G017040.1	protein_coding	1	2	6	6	0	0	0	0	0	4	6	1	0	0	0	0	0	0	2	3
Soltu.DM.01G017110	Soltu.DM.01G017110	Soltu.DM.01G017110.1	protein_coding	0	0	0	2	0	0	0	0	0	0	0	0	0	0	0	0	0	0	0	2
Soltu.DM.01G017170	Soltu.DM.01G017170	Soltu.DM.01G017170.1	protein_coding	0	1	0	2	2	0	0	0	0	0	0	0	0	0	0	0	0	0	1	0
Soltu.DM.01G017190	Soltu.DM.01G017190	Soltu.DM.01G017190.1	protein_coding	0	1	0	7	0	0	0	5	0	2	0	0	0	0	0	0	0	0	1	0
Soltu.DM.01G017200	Soltu.DM.01G017200	Soltu.DM.01G017200.1	protein_coding	0	0	0	5	0	0	0	5	0	0	0	0	0	0	0	0	0	0	0	0
Soltu.DM.01G017210	Soltu.DM.01G017210	Soltu.DM.01G017210.3	protein_coding	0	2	4	7	7	0	0	0	0	0	4	0	0	0	0	0	0	0	2	0
Soltu.DM.01G017230	Soltu.DM.01G017230	Soltu.DM.01G017230.1	protein_coding	0	0	0	3	0	0	0	0	0	0	0	0	0	0	0	0	0	0	0	3
Soltu.DM.01G017240	Soltu.DM.01G017240	Soltu.DM.01G017240.1	protein_coding	0	0	0	3	1	0	0	0	0	2	0	0	0	0	0	0	0	0	0	0
Soltu.DM.01G017250	Soltu.DM.01G017250	Soltu.DM.01G017250.1	protein_coding	0	0	0	25	0	0	0	0	0	10	0	0	0	0	0	0	0	0	0	15
Soltu.DM.01G017340	Soltu.DM.01G017340	Soltu.DM.01G017340.1	protein_coding	0	0	0	9	0	0	0	0	0	0	0	0	0	0	0	0	0	0	0	9
Soltu.DM.01G017400	Soltu.DM.01G017400	Soltu.DM.01G017400.1	protein_coding	0	0	0	2	0	0	0	0	0	2	0	0	0	0	0	0	0	0	0	0
Soltu.DM.01G017520	Soltu.DM.01G017520	Soltu.DM.01G017520.1	protein_coding	0	0	0	4	0	0	0	0	0	0	0	0	0	0	0	0	0	0	0	4
Soltu.DM.01G017530	Soltu.DM.01G017530	Soltu.DM.01G017530.2	protein_coding	0	2	4	7	1	0	0	0	0	6	4	0	0	0	0	0	0	0	2	0
Soltu.DM.01G017610	Soltu.DM.01G017610	Soltu.DM.01G017610.1	protein_coding	1	5	2	15	0	0	0	1	0	0	2	0	0	0	0	1	0	0	5	14
Soltu.DM.01G017620	Soltu.DM.01G017620	Soltu.DM.01G017620.1	protein_coding	0	0	0	1	0	0	0	0	0	0	0	0	0	0	0	0	0	0	0	1
Soltu.DM.01G017630	Soltu.DM.01G017630	Soltu.DM.01G017630.1	protein_coding	0	0	0	3	0	0	0	0	0	3	0	0	0	0	0	0	0	0	0	0
Soltu.DM.01G017650	Soltu.DM.01G017650	Soltu.DM.01G017650.1	protein_coding	0	0	0	2	0	0	0	0	0	0	0	0	0	0	0	0	0	0	0	2
Soltu.DM.01G017660	Soltu.DM.01G017660	Soltu.DM.01G017660.5	protein_coding	0	0	0	3	0	0	0	3	0	0	0	0	0	0	0	0	0	0	0	0
Soltu.DM.01G017670	Soltu.DM.01G017670	Soltu.DM.01G017670.1	protein_coding	0	0	0	7	0	0	0	0	0	4	0	0	0	0	0	0	0	0	0	3
Soltu.DM.01G017680	Soltu.DM.01G017680	Soltu.DM.01G017680.1	protein_coding	0	4	6	5	0	0	0	5	0	0	6	0	0	0	0	0	0	0	4	0
Soltu.DM.01G017840	Soltu.DM.01G017840	Soltu.DM.01G017840.2	protein_coding	0	0	0	1	0	0	0	0	0	0	0	0	0	0	0	0	0	0	0	1
Soltu.DM.01G017860	Soltu.DM.01G017860	Soltu.DM.01G017860.1	protein_coding	0	0	0	21	0	0	0	21	0	0	0	0	0	0	0	0	0	0	0	0
Soltu.DM.01G017870	Soltu.DM.01G017870	Soltu.DM.01G017870.1	protein_coding	0	4	10	7	0	0	0	0	0	7	10	0	0	0	0	0	0	0	4	0
Soltu.DM.01G017940	Soltu.DM.01G017940	Soltu.DM.01G017940.1	protein_coding	0	13	15	13	6	0	0	0	0	7	15	0	0	0	0	0	0	0	13	0
Soltu.DM.01G017980	Soltu.DM.01G017980	Soltu.DM.01G017980.1	protein_coding	0	2	1	1	0	0	0	0	0	1	1	0	0	0	0	0	0	0	2	0
Soltu.DM.01G018030	Soltu.DM.01G018030	Soltu.DM.01G018030.1	protein_coding	0	0	0	1	0	0	0	1	0	0	0	0	0	0	0	0	0	0	0	0
Soltu.DM.01G018090	Soltu.DM.01G018090	Soltu.DM.01G018090.1	protein_coding	0	10	21	22	0	1	5	0	0	12	21	0	0	1	0	0	0	0	8	6
Soltu.DM.01G018160	Soltu.DM.01G018160	Soltu.DM.01G018160.1	protein_coding	0	0	3	7	0	0	0	3	0	4	3	0	0	0	0	0	0	0	0	0
Soltu.DM.01G018260	Soltu.DM.01G018260	Soltu.DM.01G018260.1	protein_coding	0	3	3	3	0	0	0	0	0	0	3	0	0	0	0	0	0	0	3	3
Soltu.DM.01G018330	Soltu.DM.01G018330	Soltu.DM.01G018330.1	protein_coding	0	9	5	19	0	0	0	0	0	19	5	0	0	0	0	0	0	0	9	0
Soltu.DM.01G018340	Soltu.DM.01G018340	Soltu.DM.01G018340.2	protein_coding	0	2	0	8	0	0	0	3	0	5	0	0	0	0	0	0	0	0	2	0
Soltu.DM.01G018350	Soltu.DM.01G018350	Soltu.DM.01G018350.1	protein_coding	0	0	0	10	0	0	0	7	0	3	0	0	0	0	0	0	0	0	0	0
Soltu.DM.01G018380	Soltu.DM.01G018380	Soltu.DM.01G018380.1	protein_coding	0	6	15	11	0	0	0	0	0	11	15	0	0	0	0	0	0	0	6	0
Soltu.DM.01G018420	Soltu.DM.01G018420	Soltu.DM.01G018420.1	protein_coding	0	7	3	7	0	2	7	0	0	0	3	0	0	0	0	0	0	0	5	0
Soltu.DM.01G018480	Soltu.DM.01G018480	Soltu.DM.01G018480.1	protein_coding	0	0	0	21	0	0	0	19	0	2	0	0	0	0	0	0	0	0	0	0
Soltu.DM.01G018490	Soltu.DM.01G018490	Soltu.DM.01G018490.1	protein_coding	0	0	0	9	0	0	0	0	0	0	0	0	0	0	0	0	0	0	0	9
Soltu.DM.01G018500	Soltu.DM.01G018500	Soltu.DM.01G018500.1	protein_coding	0	0	0	5	0	0	0	5	0	0	0	0	0	0	0	0	0	0	0	0
Soltu.DM.01G018520	Soltu.DM.01G018520	Soltu.DM.01G018520.1	protein_coding	0	1	0	11	0	0	0	0	0	5	0	0	0	1	0	0	0	0	0	7
Soltu.DM.01G018530	Soltu.DM.01G018530	Soltu.DM.01G018530.1	protein_coding	1	4	1	12	0	0	0	1	0	5	1	0	0	2	0	0	1	0	3	7
Soltu.DM.01G018540	Soltu.DM.01G018540	Soltu.DM.01G018540.1	protein_coding	0	0	0	7	0	0	0	0	0	0	0	0	0	0	0	0	0	0	0	7
Soltu.DM.01G018550	Soltu.DM.01G018550	Soltu.DM.01G018550.1	protein_coding	0	0	0	7	0	0	0	7	0	0	0	0	0	0	0	0	0	0	0	0
Soltu.DM.01G018570	Soltu.DM.01G018570	Soltu.DM.01G018570.1	protein_coding	0	0	0	3	0	0	0	0	0	0	0	0	0	0	0	0	0	0	0	3
Soltu.DM.01G018600	Soltu.DM.01G018600	Soltu.DM.01G018600.1	protein_coding	0	0	1	0	0	0	0	0	0	0	1	0	0	0	0	0	0	0	0	0
Soltu.DM.01G018650	Soltu.DM.01G018650	Soltu.DM.01G018650.1	protein_coding	0	0	1	6	0	0	3	0	0	0	1	0	0	0	0	0	0	0	0	3
Soltu.DM.01G018680	Soltu.DM.01G018680	Soltu.DM.01G018680.1	protein_coding	0	0	0	7	0	0	0	7	0	0	0	0	0	0	0	0	0	0	0	0
Soltu.DM.01G018690	Soltu.DM.01G018690	Soltu.DM.01G018690.1	protein_coding	0	0	0	7	0	0	0	0	0	7	0	0	0	0	0	0	0	0	0	0
Soltu.DM.01G018740	Soltu.DM.01G018740	Soltu.DM.01G018740.1	protein_coding	0	1	0	1	0	0	0	0	0	1	0	0	0	0	0	0	0	0	1	0
Soltu.DM.01G018750	Soltu.DM.01G018750	Soltu.DM.01G018750.2	protein_coding	0	5	7	4	0	0	0	0	0	4	7	0	0	0	0	0	0	0	5	0
Soltu.DM.01G018760	Soltu.DM.01G018760	Soltu.DM.01G018760.1	protein_coding	0	2	1	5	0	0	0	3	0	2	1	0	0	0	0	0	0	0	2	0
Soltu.DM.01G018770	Soltu.DM.01G018770	Soltu.DM.01G018770.1	protein_coding	0	0	0	8	0	0	0	8	0	0	0	0	0	0	0	0	0	0	0	0
Soltu.DM.01G018780	Soltu.DM.01G018780	Soltu.DM.01G018780.2	protein_coding	0	0	0	17	0	0	0	12	0	5	0	0	0	0	0	0	0	0	0	0
Soltu.DM.01G018790	Soltu.DM.01G018790	Soltu.DM.01G018790.1	protein_coding	0	0	0	12	2	0	0	10	0	0	0	0	0	0	0	0	0	0	0	0
Soltu.DM.01G018800	Soltu.DM.01G018800	Soltu.DM.01G018800.2	protein_coding	0	12	6	4	0	0	0	3	0	1	6	0	0	0	0	0	0	0	12	0
Soltu.DM.01G018850	Soltu.DM.01G018850	Soltu.DM.01G018850.1	protein_coding	0	0	0	3	0	0	0	3	0	0	0	0	0	0	0	0	0	0	0	0
Soltu.DM.01G018980	Soltu.DM.01G018980	Soltu.DM.01G018980.1	protein_coding	1	0	2	8	8	0	0	0	0	0	2	0	0	0	0	0	1	0	0	0
Soltu.DM.01G019000	Soltu.DM.01G019000	Soltu.DM.01G019000.1	protein_coding	0	8	3	22	0	0	0	0	0	23	3	0	0	2	0	0	0	0	7	0
Soltu.DM.01G019020	Soltu.DM.01G019020	Soltu.DM.01G019020.1	protein_coding	0	3	12	37	0	0	0	1	0	37	12	0	0	1	0	0	0	0	2	0
Soltu.DM.01G019060	Soltu.DM.01G019060	Soltu.DM.01G019060.1	protein_coding	0	0	0	4	0	0	0	0	0	0	0	0	0	0	0	0	0	0	0	4
Soltu.DM.01G019080	Soltu.DM.01G019080	Soltu.DM.01G019080.1	protein_coding	0	0	0	5	0	0	0	5	0	0	0	0	0	0	0	0	0	0	0	0
Soltu.DM.01G019100	Soltu.DM.01G019100	Soltu.DM.01G019100.1	protein_coding	0	0	1	0	0	0	0	0	0	0	1	0	0	0	0	0	0	0	0	0
Soltu.DM.01G019110	Soltu.DM.01G019110	Soltu.DM.01G019110.3	protein_coding	0	0	0	1	0	0	0	1	0	0	0	0	0	0	0	0	0	0	0	0
Soltu.DM.01G019120	Soltu.DM.01G019120	Soltu.DM.01G019120.1	protein_coding	0	0	0	1	0	0	0	1	0	0	0	0	0	0	0	0	0	0	0	0
Soltu.DM.01G019130	Soltu.DM.01G019130	Soltu.DM.01G019130.1	protein_coding	0	0	0	1	0	0	0	1	0	0	0	0	0	0	0	0	0	0	0	0
Soltu.DM.01G019140	Soltu.DM.01G019140	Soltu.DM.01G019140.1	protein_coding	0	2	0	0	0	0	0	0	0	0	0	0	0	0	0	0	0	0	2	0
Soltu.DM.01G019170	Soltu.DM.01G019170	Soltu.DM.01G019170.1	protein_coding	0	0	2	7	0	0	0	0	0	7	2	0	0	0	0	0	0	0	0	0
Soltu.DM.01G019220	Soltu.DM.01G019220	Soltu.DM.01G019220.1	protein_coding	0	1	2	0	0	0	0	0	0	0	2	0	0	0	0	0	0	0	1	0
Soltu.DM.01G019330	Soltu.DM.01G019330	Soltu.DM.01G019330.1	protein_coding	0	0	1	0	0	0	0	0	0	0	1	0	0	0	0	0	0	0	0	0
Soltu.DM.01G019340	Soltu.DM.01G019340	Soltu.DM.01G019340.1	protein_coding	0	0	0	1	0	0	0	1	0	0	0	0	0	0	0	0	0	0	0	0
Soltu.DM.01G019370	Soltu.DM.01G019370	Soltu.DM.01G019370.1	protein_coding	0	5	5	25	0	0	0	0	0	27	5	0	0	2	0	0	0	0	3	0
Soltu.DM.01G019500	Soltu.DM.01G019500	Soltu.DM.01G019500.2	protein_coding	0	1	0	0	0	0	0	0	0	0	0	0	0	0	0	0	0	0	1	0
Soltu.DM.01G019510	Soltu.DM.01G019510	Soltu.DM.01G019510.2	protein_coding	0	4	2	3	0	0	0	0	0	3	2	0	0	0	0	0	0	0	4	0
Soltu.DM.01G019520	Soltu.DM.01G019520	Soltu.DM.01G019520.1	protein_coding	0	0	0	5	0	0	0	3	0	2	0	0	0	0	0	0	0	0	0	0
Soltu.DM.01G019650	Soltu.DM.01G019650	Soltu.DM.01G019650.1	protein_coding	0	1	0	1	0	0	0	0	0	0	0	0	0	0	0	0	0	0	1	1
Soltu.DM.01G019660	Soltu.DM.01G019660	Soltu.DM.01G019660.1	protein_coding	0	0	0	2	0	0	0	0	0	0	0	0	0	0	0	0	0	0	0	2
Soltu.DM.01G019700	Soltu.DM.01G019700	Soltu.DM.01G019700.2	protein_coding	0	0	0	2	0	0	0	1	0	1	0	0	0	0	0	0	0	0	0	0
Soltu.DM.01G019710	Soltu.DM.01G019710	Soltu.DM.01G019710.1	protein_coding	0	0	0	2	0	0	0	0	0	0	0	0	0	0	0	0	0	0	0	2
Soltu.DM.01G019750	Soltu.DM.01G019750	Soltu.DM.01G019750.1	protein_coding	1	0	3	6	0	0	0	6	0	0	3	0	0	0	0	1	0	0	0	0
Soltu.DM.01G019770	Soltu.DM.01G019770	Soltu.DM.01G019770.1	protein_coding	0	1	5	7	2	1	1	0	0	4	5	0	0	0	0	0	0	0	0	0
Soltu.DM.01G019780	Soltu.DM.01G019780	Soltu.DM.01G019780.1	protein_coding	0	3	1	26	3	0	0	0	0	19	1	0	0	1	0	0	0	0	2	5
Soltu.DM.01G019800	Soltu.DM.01G019800	Soltu.DM.01G019800.1	protein_coding	0	5	6	0	0	0	0	0	0	0	6	0	0	0	0	0	0	0	5	0
Soltu.DM.01G019810	Soltu.DM.01G019810	Soltu.DM.01G019810.1	protein_coding	0	0	0	11	0	0	0	0	0	0	0	0	0	0	0	0	0	0	0	11
Soltu.DM.01G019820	Soltu.DM.01G019820	Soltu.DM.01G019820.1	protein_coding	0	0	0	7	0	0	0	7	0	0	0	0	0	0	0	0	0	0	0	0
Soltu.DM.01G019860	Soltu.DM.01G019860	Soltu.DM.01G019860.1	protein_coding	0	3	1	7	0	0	0	0	0	7	1	0	0	0	0	0	0	0	3	0
Soltu.DM.01G019870	Soltu.DM.01G019870	Soltu.DM.01G019870.1	protein_coding	0	3	0	0	0	0	0	0	0	0	0	0	0	0	0	0	0	0	3	0
Soltu.DM.01G019880	Soltu.DM.01G019880	Soltu.DM.01G019880.1	protein_coding	0	0	0	3	0	0	0	3	0	0	0	0	0	0	0	0	0	0	0	0
Soltu.DM.01G019890	Soltu.DM.01G019890	Soltu.DM.01G019890.1	protein_coding	0	1	0	1	0	0	0	0	0	1	0	0	0	0	0	0	0	0	1	0
Soltu.DM.01G019900	Soltu.DM.01G019900	Soltu.DM.01G019900.1	protein_coding	0	0	0	9	0	0	0	0	0	0	0	0	0	0	0	0	0	0	0	9
Soltu.DM.01G019910	Soltu.DM.01G019910	Soltu.DM.01G019910.1	protein_coding	0	1	3	8	0	0	0	6	0	2	3	0	0	1	0	0	0	0	1	0
Soltu.DM.01G019920	Soltu.DM.01G019920	Soltu.DM.01G019920.1	protein_coding	0	0	0	1	0	0	0	0	0	0	0	0	0	0	0	0	0	0	0	1
Soltu.DM.01G019940	Soltu.DM.01G019940	Soltu.DM.01G019940.1	protein_coding	0	0	0	17	0	0	0	0	0	0	0	0	0	0	0	0	0	0	0	17
Soltu.DM.01G019950	Soltu.DM.01G019950	Soltu.DM.01G019950.1	protein_coding	0	0	0	32	0	0	0	32	0	0	0	0	0	0	0	0	0	0	0	0
Soltu.DM.01G019960	Soltu.DM.01G019960	Soltu.DM.01G019960.1	protein_coding	0	13	7	15	0	0	0	0	0	15	7	0	0	0	0	0	0	0	13	0
Soltu.DM.01G019970	Soltu.DM.01G019970	Soltu.DM.01G019970.1	protein_coding	0	0	0	12	0	0	0	5	0	0	0	0	0	0	0	0	0	0	0	7
Soltu.DM.01G019980	Soltu.DM.01G019980	Soltu.DM.01G019980.1	protein_coding	0	0	0	21	0	0	0	7	0	14	0	0	0	0	0	0	0	0	0	0
Soltu.DM.01G020030	Soltu.DM.01G020030	Soltu.DM.01G020030.1	protein_coding	0	2	1	20	0	0	0	17	0	2	1	0	0	0	0	0	0	0	2	1
Soltu.DM.01G020040	Soltu.DM.01G020040	Soltu.DM.01G020040.1	protein_coding	0	3	3	17	0	0	0	4	0	7	3	0	0	0	0	0	0	0	3	6
Soltu.DM.01G020050	Soltu.DM.01G020050	Soltu.DM.01G020050.1	protein_coding	0	0	0	7	0	0	0	0	0	2	0	0	0	0	0	0	0	0	0	5
Soltu.DM.01G020170	Soltu.DM.01G020170	Soltu.DM.01G020170.2	protein_coding	0	11	0	25	18	0	0	0	0	7	0	0	0	1	0	0	0	0	11	0
Soltu.DM.01G020180	Soltu.DM.01G020180	Soltu.DM.01G020180.1	protein_coding	0	16	9	2	0	0	0	0	0	0	9	0	0	0	0	0	0	0	16	2
Soltu.DM.01G020190	Soltu.DM.01G020190	Soltu.DM.01G020190.1	protein_coding	0	0	0	23	0	0	0	23	0	0	0	0	0	0	0	0	0	0	0	0
Soltu.DM.01G020210	Soltu.DM.01G020210	Soltu.DM.01G020210.1	protein_coding	0	0	0	23	0	0	0	23	0	0	0	0	0	0	0	0	0	0	0	0
Soltu.DM.01G020220	Soltu.DM.01G020220	Soltu.DM.01G020220.1	protein_coding	0	10	5	8	0	0	0	0	0	7	5	0	0	0	0	0	0	0	10	1
Soltu.DM.01G020260	Soltu.DM.01G020260	Soltu.DM.01G020260.1	protein_coding	0	4	2	3	0	0	0	0	0	3	2	0	0	0	0	0	0	0	4	0
Soltu.DM.01G020280	Soltu.DM.01G020280	Soltu.DM.01G020280.1	protein_coding	0	1	1	2	0	0	0	0	0	2	1	0	0	0	0	0	0	0	1	0
Soltu.DM.01G020300	Soltu.DM.01G020300	Soltu.DM.01G020300.1	protein_coding	0	0	0	1	0	0	0	1	0	0	0	0	0	0	0	0	0	0	0	0
Soltu.DM.01G020310	Soltu.DM.01G020310	Soltu.DM.01G020310.2	protein_coding	0	0	0	1	0	0	0	0	0	1	0	0	0	0	0	0	0	0	0	0
Soltu.DM.01G020330	Soltu.DM.01G020330	Soltu.DM.01G020330.1	protein_coding	0	0	0	19	0	0	0	19	0	0	0	0	0	0	0	0	0	0	0	0
Soltu.DM.01G020340	Soltu.DM.01G020340	Soltu.DM.01G020340.1	protein_coding	0	6	4	9	0	0	0	0	0	11	4	0	0	2	0	0	0	0	4	0
Soltu.DM.01G020350	Soltu.DM.01G020350	Soltu.DM.01G020350.1	protein_coding	0	10	5	18	4	0	0	0	0	14	5	0	0	0	0	0	0	0	10	0
Soltu.DM.01G020370	Soltu.DM.01G020370	Soltu.DM.01G020370.1	protein_coding	0	0	0	3	0	0	0	3	0	0	0	0	0	0	0	0	0	0	0	0
Soltu.DM.01G020380	Soltu.DM.01G020380	Soltu.DM.01G020380.1	protein_coding	0	0	0	3	0	0	0	0	0	3	0	0	0	0	0	0	0	0	0	0
Soltu.DM.01G020460	Soltu.DM.01G020460	Soltu.DM.01G020460.3	protein_coding	0	0	1	5	0	0	0	0	0	5	1	0	0	0	0	0	0	0	0	0
Soltu.DM.01G020470	Soltu.DM.01G020470	Soltu.DM.01G020470.1	protein_coding	0	0	0	6	0	0	0	6	0	0	0	0	0	0	0	0	0	0	0	0
Soltu.DM.01G020480	Soltu.DM.01G020480	Soltu.DM.01G020480.1	protein_coding	0	0	0	17	6	0	0	0	0	11	0	0	0	0	0	0	0	0	0	0
Soltu.DM.01G020550	Soltu.DM.01G020550	Soltu.DM.01G020550.1	protein_coding	0	0	0	2	0	0	0	0	0	2	0	0	0	0	0	0	0	0	0	0
Soltu.DM.01G020570	Soltu.DM.01G020570	Soltu.DM.01G020570.1	protein_coding	0	0	0	9	0	0	0	0	0	0	0	0	0	0	0	0	0	0	0	9
Soltu.DM.01G020580	Soltu.DM.01G020580	Soltu.DM.01G020580.1	protein_coding	0	4	3	3	0	1	3	0	0	0	3	0	0	0	0	0	0	0	3	0
Soltu.DM.01G020600	Soltu.DM.01G020600	Soltu.DM.01G020600.1	protein_coding	0	0	0	4	0	0	0	0	0	0	0	0	0	0	0	0	0	0	0	4
Soltu.DM.01G020640	Soltu.DM.01G020640	Soltu.DM.01G020640.1	protein_coding	0	0	0	4	0	0	0	4	0	0	0	0	0	0	0	0	0	0	0	0
Soltu.DM.01G020750	Soltu.DM.01G020750	Soltu.DM.01G020750.1	protein_coding	0	0	0	1	0	0	0	0	0	1	0	0	0	0	0	0	0	0	0	0
Soltu.DM.01G020760	Soltu.DM.01G020760	Soltu.DM.01G020760.1	protein_coding	0	0	0	1	0	0	0	1	0	0	0	0	0	0	0	0	0	0	0	0
Soltu.DM.01G020830	Soltu.DM.01G020830	Soltu.DM.01G020830.1	protein_coding	0	0	0	1	0	0	0	0	0	0	0	0	0	0	0	0	0	0	0	1
Soltu.DM.01G020880	Soltu.DM.01G020880	Soltu.DM.01G020880.1	protein_coding	0	6	9	0	0	0	0	0	0	0	9	0	0	0	0	0	0	0	6	0
Soltu.DM.01G020900	Soltu.DM.01G020900	Soltu.DM.01G020900.1	protein_coding	0	0	0	6	0	0	0	3	0	0	0	0	0	0	0	0	0	0	0	3
Soltu.DM.01G020970	Soltu.DM.01G020970	Soltu.DM.01G020970.1	protein_coding	0	0	0	6	0	0	0	0	0	0	0	0	0	0	0	0	0	0	0	6
Soltu.DM.01G021070	Soltu.DM.01G021070	Soltu.DM.01G021070.1	protein_coding	0	0	2	3	0	0	0	3	0	0	2	0	0	0	0	0	0	0	0	0
Soltu.DM.01G021170	Soltu.DM.01G021170	Soltu.DM.01G021170.1	protein_coding	0	0	0	3	0	0	0	0	0	3	0	0	0	0	0	0	0	0	0	0
Soltu.DM.01G021250	Soltu.DM.01G021250	Soltu.DM.01G021250.1	protein_coding	0	0	0	1	0	0	0	1	0	0	0	0	0	0	0	0	0	0	0	0
Soltu.DM.01G021260	Soltu.DM.01G021260	Soltu.DM.01G021260.1	protein_coding	0	0	1	3	0	0	0	0	0	1	1	0	0	0	0	0	0	0	0	2
Soltu.DM.01G021270	Soltu.DM.01G021270	Soltu.DM.01G021270.1	protein_coding	1	0	3	2	0	0	0	0	0	0	3	0	0	0	0	1	0	0	0	2
Soltu.DM.01G021290	Soltu.DM.01G021290	Soltu.DM.01G021290.1	protein_coding	0	0	0	1	0	0	0	1	0	0	0	0	0	0	0	0	0	0	0	0
Soltu.DM.01G021380	Soltu.DM.01G021380	Soltu.DM.01G021380.1	protein_coding	0	6	1	0	0	0	0	0	0	0	1	0	0	0	0	0	0	0	6	0
Soltu.DM.01G021450	Soltu.DM.01G021450	Soltu.DM.01G021450.1	protein_coding	0	0	0	3	0	0	0	0	0	0	0	0	0	0	0	0	0	0	0	3
Soltu.DM.01G021470	Soltu.DM.01G021470	Soltu.DM.01G021470.1	protein_coding	0	0	0	12	0	0	0	12	0	0	0	0	0	0	0	0	0	0	0	0
Soltu.DM.01G021480	Soltu.DM.01G021480	Soltu.DM.01G021480.1	protein_coding	0	0	0	15	0	0	0	15	0	0	0	0	0	0	0	0	0	0	0	0
Soltu.DM.01G021490	Soltu.DM.01G021490	Soltu.DM.01G021490.1	protein_coding	0	2	0	13	0	0	0	0	0	14	0	0	0	1	0	0	0	0	1	0
Soltu.DM.01G021500	Soltu.DM.01G021500	Soltu.DM.01G021500.1	protein_coding	0	0	0	3	0	0	0	3	0	0	0	0	0	0	0	0	0	0	0	0
Soltu.DM.01G021510	Soltu.DM.01G021510	Soltu.DM.01G021510.3	protein_coding	0	6	4	13	0	0	0	0	0	13	4	0	0	0	0	0	0	0	6	0
Soltu.DM.01G021550	Soltu.DM.01G021550	Soltu.DM.01G021550.1	protein_coding	0	1	1	4	0	0	0	0	0	4	1	0	0	0	0	0	0	0	1	0
Soltu.DM.01G021580	Soltu.DM.01G021580	Soltu.DM.01G021580.1	protein_coding	0	1	1	0	0	0	0	0	0	0	1	0	0	0	0	0	0	0	1	0
Soltu.DM.01G021590	Soltu.DM.01G021590	Soltu.DM.01G021590.1	protein_coding	0	0	0	16	0	0	0	0	0	0	0	0	0	0	0	0	0	0	0	16
Soltu.DM.01G021600	Soltu.DM.01G021600	Soltu.DM.01G021600.1	protein_coding	0	6	9	1	0	0	0	0	0	1	9	0	0	0	0	0	0	0	6	0
Soltu.DM.01G021630	Soltu.DM.01G021630	Soltu.DM.01G021630.1	protein_coding	0	0	0	2	0	0	0	0	0	0	0	0	0	0	0	0	0	0	0	2
Soltu.DM.01G021640	Soltu.DM.01G021640	Soltu.DM.01G021640.1	protein_coding	0	2	0	0	0	0	0	0	0	0	0	0	0	0	0	0	0	0	2	0
Soltu.DM.01G021670	Soltu.DM.01G021670	Soltu.DM.01G021670.1	protein_coding	0	4	1	0	0	0	0	0	0	0	1	0	0	0	0	0	0	0	4	0
Soltu.DM.01G021680	Soltu.DM.01G021680	Soltu.DM.01G021680.1	protein_coding	0	0	0	5	0	0	0	0	0	0	0	0	0	0	0	0	0	0	0	5
Soltu.DM.01G021690	Soltu.DM.01G021690	Soltu.DM.01G021690.1	protein_coding	0	1	0	20	0	0	0	0	0	21	0	0	0	1	0	0	0	0	0	0
Soltu.DM.01G021700	Soltu.DM.01G021700	Soltu.DM.01G021700.1	protein_coding	0	0	0	17	0	0	0	4	0	0	0	0	0	0	0	0	0	0	0	13
Soltu.DM.01G021720	Soltu.DM.01G021720	Soltu.DM.01G021720.1	protein_coding	0	2	0	11	0	0	0	11	0	0	0	0	0	0	0	0	0	0	2	0
Soltu.DM.01G021730	Soltu.DM.01G021730	Soltu.DM.01G021730.1	protein_coding	0	0	0	14	0	0	0	14	0	0	0	0	0	0	0	0	0	0	0	0
Soltu.DM.01G021740	Soltu.DM.01G021740	Soltu.DM.01G021740.1	protein_coding	0	9	11	16	0	0	2	0	0	12	11	0	0	0	0	0	0	0	9	2
Soltu.DM.01G021750	Soltu.DM.01G021750	Soltu.DM.01G021750.1	protein_coding	0	0	0	5	0	0	0	1	0	4	0	0	0	0	0	0	0	0	0	0
Soltu.DM.01G021820	Soltu.DM.01G021820	Soltu.DM.01G021820.2	protein_coding	0	0	1	3	0	0	0	3	0	0	1	0	0	0	0	0	0	0	0	0
Soltu.DM.01G021840	Soltu.DM.01G021840	Soltu.DM.01G021840.1	protein_coding	0	0	0	13	0	0	0	0	0	13	0	0	0	0	0	0	0	0	0	0
Soltu.DM.01G021860	Soltu.DM.01G021860	Soltu.DM.01G021860.1	protein_coding	0	0	0	1	0	0	0	0	0	1	0	0	0	0	0	0	0	0	0	0
Soltu.DM.01G021870	Soltu.DM.01G021870	Soltu.DM.01G021870.1	protein_coding	0	0	0	1	0	0	0	1	0	0	0	0	0	0	0	0	0	0	0	0
Soltu.DM.01G021900	Soltu.DM.01G021900	Soltu.DM.01G021900.1	protein_coding	0	1	3	8	0	0	5	3	0	0	3	0	0	0	0	0	0	0	1	0
Soltu.DM.01G021910	Soltu.DM.01G021910	Soltu.DM.01G021910.1	protein_coding	0	2	7	2	0	0	2	0	0	0	7	0	0	0	0	0	0	0	2	0
Soltu.DM.01G021920	Soltu.DM.01G021920	Soltu.DM.01G021920.1	protein_coding	0	3	0	1	0	0	0	0	0	3	0	0	0	2	0	0	0	0	1	0
Soltu.DM.01G021930	Soltu.DM.01G021930	Soltu.DM.01G021930.1	protein_coding	0	2	1	4	0	0	0	0	0	0	1	0	0	0	0	0	0	0	2	4
Soltu.DM.01G021970	Soltu.DM.01G021970	Soltu.DM.01G021970.2	protein_coding	0	0	3	3	3	0	0	0	0	0	3	0	0	0	0	0	0	0	0	0
Soltu.DM.01G021990	Soltu.DM.01G021990	Soltu.DM.01G021990.1	protein_coding	0	0	0	1	0	0	0	1	0	0	0	0	0	0	0	0	0	0	0	0
Soltu.DM.01G022000	Soltu.DM.01G022000	Soltu.DM.01G022000.1	protein_coding	0	0	0	4	0	0	0	0	0	0	0	0	0	0	0	0	0	0	0	4
Soltu.DM.01G022010	Soltu.DM.01G022010	Soltu.DM.01G022010.1	protein_coding	0	0	0	16	0	0	0	16	0	0	0	0	0	0	0	0	0	0	0	0
Soltu.DM.01G022030	Soltu.DM.01G022030	Soltu.DM.01G022030.1	protein_coding	0	0	0	18	6	0	0	12	0	0	0	0	0	0	0	0	0	0	0	0
Soltu.DM.01G022040	Soltu.DM.01G022040	Soltu.DM.01G022040.1	protein_coding	1	5	2	10	4	0	0	6	0	0	2	0	0	0	0	0	1	0	5	0
Soltu.DM.01G022050	Soltu.DM.01G022050	Soltu.DM.01G022050.1	protein_coding	0	1	3	0	0	0	0	0	0	1	3	0	0	1	0	0	0	0	0	0
Soltu.DM.01G022070	Soltu.DM.01G022070	Soltu.DM.01G022070.1	protein_coding	0	0	0	1	0	0	0	0	0	0	0	0	0	0	0	0	0	0	0	1
Soltu.DM.01G022080	Soltu.DM.01G022080	Soltu.DM.01G022080.1	protein_coding	0	1	0	3	2	0	0	0	0	1	0	0	0	0	0	0	0	0	1	0
Soltu.DM.01G022100	Soltu.DM.01G022100	Soltu.DM.01G022100.1	protein_coding	0	0	0	3	0	0	0	0	0	1	0	0	0	0	0	0	0	0	0	2
Soltu.DM.01G022110	Soltu.DM.01G022110	Soltu.DM.01G022110.1	protein_coding	0	0	0	7	0	0	0	7	0	0	0	0	0	0	0	0	0	0	0	0
Soltu.DM.01G022120	Soltu.DM.01G022120	Soltu.DM.01G022120.1	protein_coding	0	0	0	8	0	0	0	0	0	1	0	0	0	0	0	0	0	0	0	7
Soltu.DM.01G022150	Soltu.DM.01G022150	Soltu.DM.01G022150.1	protein_coding	0	0	0	1	0	0	0	1	0	0	0	0	0	0	0	0	0	0	0	0
Soltu.DM.01G022180	Soltu.DM.01G022180	Soltu.DM.01G022180.1	protein_coding	0	0	0	15	0	0	0	0	0	0	0	0	0	0	0	0	0	0	0	15
Soltu.DM.01G022190	Soltu.DM.01G022190	Soltu.DM.01G022190.2	protein_coding	0	0	0	15	0	0	0	15	0	0	0	0	0	0	0	0	0	0	0	0
Soltu.DM.01G022200	Soltu.DM.01G022200	Soltu.DM.01G022200.1	protein_coding	0	5	3	8	4	0	0	2	0	1	3	0	0	0	0	0	0	0	5	1
Soltu.DM.01G022220	Soltu.DM.01G022220	Soltu.DM.01G022220.1	protein_coding	0	0	0	2	0	0	0	2	0	0	0	0	0	0	0	0	0	0	0	0
Soltu.DM.01G022230	Soltu.DM.01G022230	Soltu.DM.01G022230.1	protein_coding	0	1	1	0	0	0	0	0	0	0	1	0	0	0	0	0	0	0	1	0
Soltu.DM.01G022250	Soltu.DM.01G022250	Soltu.DM.01G022250.1	protein_coding	0	0	0	25	0	0	0	2	0	0	0	0	0	0	0	0	0	0	0	23
Soltu.DM.01G022260	Soltu.DM.01G022260	Soltu.DM.01G022260.1	protein_coding	0	4	0	21	0	0	0	2	0	21	0	0	0	2	0	0	0	0	2	0
Soltu.DM.01G022270	Soltu.DM.01G022270	Soltu.DM.01G022270.1	protein_coding	0	0	0	3	0	0	0	3	0	0	0	0	0	0	0	0	0	0	0	0
Soltu.DM.01G022280	Soltu.DM.01G022280	Soltu.DM.01G022280.1	protein_coding	0	2	1	1	0	0	0	0	0	1	1	0	0	0	0	0	0	0	2	0
Soltu.DM.01G022290	Soltu.DM.01G022290	Soltu.DM.01G022290.2	protein_coding	0	3	0	5	0	0	0	0	0	5	0	0	0	0	0	0	0	0	3	0
Soltu.DM.01G022350	Soltu.DM.01G022350	Soltu.DM.01G022350.2	protein_coding	0	3	0	19	0	0	0	0	0	19	0	0	0	1	0	0	0	0	3	0
Soltu.DM.01G022360	Soltu.DM.01G022360	Soltu.DM.01G022360.1	protein_coding	0	2	0	20	0	0	0	10	0	6	0	0	0	1	0	0	0	0	1	5
Soltu.DM.01G022370	Soltu.DM.01G022370	Soltu.DM.01G022370.1	protein_coding	0	0	0	12	0	0	0	0	0	5	0	0	0	0	0	0	0	0	0	7
Soltu.DM.01G022380	Soltu.DM.01G022380	Soltu.DM.01G022380.1	protein_coding	0	0	0	24	0	0	0	0	0	23	0	0	0	0	0	0	0	0	0	1
Soltu.DM.01G022390	Soltu.DM.01G022390	Soltu.DM.01G022390.1	protein_coding	0	9	6	15	1	1	8	0	0	6	6	0	0	0	0	0	0	0	8	0
Soltu.DM.01G022400	Soltu.DM.01G022400	Soltu.DM.01G022400.1	protein_coding	0	15	7	5	0	0	0	0	0	5	7	0	0	0	0	0	0	0	15	0
Soltu.DM.01G022410	Soltu.DM.01G022410	Soltu.DM.01G022410.1	protein_coding	0	0	0	2	0	0	0	2	0	0	0	0	0	0	0	0	0	0	0	0
Soltu.DM.01G022440	Soltu.DM.01G022440	Soltu.DM.01G022440.1	protein_coding	0	0	0	9	0	0	0	9	0	0	0	0	0	0	0	0	0	0	0	0
Soltu.DM.01G022450	Soltu.DM.01G022450	Soltu.DM.01G022450.1	protein_coding	0	4	1	16	0	0	0	0	0	16	1	0	0	0	0	0	0	0	4	0
Soltu.DM.01G022460	Soltu.DM.01G022460	Soltu.DM.01G022460.1	protein_coding	0	4	1	23	0	0	0	0	0	25	1	0	0	2	0	0	0	0	2	0
Soltu.DM.01G022480	Soltu.DM.01G022480	Soltu.DM.01G022480.1	protein_coding	0	0	0	1	0	0	0	0	0	0	0	0	0	0	0	0	0	0	0	1
Soltu.DM.01G022500	Soltu.DM.01G022500	Soltu.DM.01G022500.1	protein_coding	0	0	0	1	0	0	0	1	0	0	0	0	0	0	0	0	0	0	0	0
Soltu.DM.01G022510	Soltu.DM.01G022510	Soltu.DM.01G022510.1	protein_coding	0	1	4	41	7	0	0	0	0	31	4	0	0	1	0	0	0	0	0	4
Soltu.DM.01G022520	Soltu.DM.01G022520	Soltu.DM.01G022520.1	protein_coding	0	0	1	12	12	0	0	0	0	0	1	0	0	0	0	0	0	0	0	0
Soltu.DM.01G022530	Soltu.DM.01G022530	Soltu.DM.01G022530.1	protein_coding	0	0	0	12	0	0	0	0	0	0	0	0	0	0	0	0	0	0	0	12
Soltu.DM.01G022540	Soltu.DM.01G022540	Soltu.DM.01G022540.2	protein_coding	0	0	2	3	0	0	0	0	0	3	2	0	0	0	0	0	0	0	0	0
Soltu.DM.01G022590	Soltu.DM.01G022590	Soltu.DM.01G022590.2	protein_coding	0	1	1	38	0	0	0	0	0	39	1	0	0	1	0	0	0	0	0	0
Soltu.DM.01G022630	Soltu.DM.01G022630	Soltu.DM.01G022630.1	protein_coding	0	1	1	1	0	0	0	0	0	1	1	0	0	0	0	0	0	0	1	0
Soltu.DM.01G022640	Soltu.DM.01G022640	Soltu.DM.01G022640.1	protein_coding	0	0	1	0	0	0	0	0	0	0	1	0	0	0	0	0	0	0	0	0
Soltu.DM.01G022650	Soltu.DM.01G022650	Soltu.DM.01G022650.1	protein_coding	0	2	0	13	0	0	0	0	0	15	0	0	0	2	0	0	0	0	0	0
Soltu.DM.01G022660	Soltu.DM.01G022660	Soltu.DM.01G022660.1	protein_coding	0	0	0	24	0	0	0	22	0	2	0	0	0	0	0	0	0	0	0	0
Soltu.DM.01G022690	Soltu.DM.01G022690	Soltu.DM.01G022690.1	protein_coding	0	1	0	25	0	0	0	0	0	3	0	0	0	0	0	0	0	0	1	22
Soltu.DM.01G022700	Soltu.DM.01G022700	Soltu.DM.01G022700.1	protein_coding	1	0	6	0	0	0	0	0	0	0	6	0	0	0	0	1	0	0	0	0
Soltu.DM.01G022710	Soltu.DM.01G022710	Soltu.DM.01G022710.1	protein_coding	0	0	0	7	0	0	0	0	0	0	0	0	0	0	0	0	0	0	0	7
Soltu.DM.01G022720	Soltu.DM.01G022720	Soltu.DM.01G022720.1	protein_coding	0	0	0	2	0	0	0	2	0	0	0	0	0	0	0	0	0	0	0	0
Soltu.DM.01G022730	Soltu.DM.01G022730	Soltu.DM.01G022730.1	protein_coding	0	0	1	1	0	0	0	1	0	0	1	0	0	0	0	0	0	0	0	0
Soltu.DM.01G022780	Soltu.DM.01G022780	Soltu.DM.01G022780.1	protein_coding	0	13	11	4	0	0	0	0	0	0	11	0	0	0	0	0	0	0	13	4
Soltu.DM.01G022790	Soltu.DM.01G022790	Soltu.DM.01G022790.1	protein_coding	0	2	6	1	0	0	0	0	0	1	6	0	0	1	0	0	0	0	2	0
Soltu.DM.01G022800	Soltu.DM.01G022800	Soltu.DM.01G022800.5	protein_coding	0	0	0	9	0	0	0	9	0	0	0	0	0	0	0	0	0	0	0	0
Soltu.DM.01G022810	Soltu.DM.01G022810	Soltu.DM.01G022810.1	protein_coding	0	2	1	1	0	0	0	0	0	1	1	0	0	0	0	0	0	0	2	0
Soltu.DM.01G022910	Soltu.DM.01G022910	Soltu.DM.01G022910.1	protein_coding	0	9	1	14	0	2	14	0	0	1	1	0	0	1	0	0	0	0	6	0
Soltu.DM.01G022920	Soltu.DM.01G022920	Soltu.DM.01G022920.1	protein_coding	0	0	0	7	0	0	0	7	0	0	0	0	0	0	0	0	0	0	0	0
Soltu.DM.01G022930	Soltu.DM.01G022930	Soltu.DM.01G022930.1	protein_coding	0	1	0	6	0	0	0	0	0	6	0	0	0	1	0	0	0	0	1	0
Soltu.DM.01G022940	Soltu.DM.01G022940	Soltu.DM.01G022940.1	protein_coding	0	7	3	0	0	0	0	0	0	0	3	0	0	0	0	0	0	0	7	0
Soltu.DM.01G022960	Soltu.DM.01G022960	Soltu.DM.01G022960.1	protein_coding	0	0	0	2	0	0	0	2	0	0	0	0	0	0	0	0	0	0	0	0
Soltu.DM.01G023030	Soltu.DM.01G023030	Soltu.DM.01G023030.2	protein_coding	0	0	0	2	0	0	0	0	0	0	0	0	0	0	0	0	0	0	0	2
Soltu.DM.01G023040	Soltu.DM.01G023040	Soltu.DM.01G023040.1	protein_coding	0	3	1	30	0	0	0	0	0	30	1	0	0	0	0	0	0	0	3	0
Soltu.DM.01G023060	Soltu.DM.01G023060	Soltu.DM.01G023060.1	protein_coding	0	0	0	22	0	0	0	22	0	0	0	0	0	0	0	0	0	0	0	0
Soltu.DM.01G023070	Soltu.DM.01G023070	Soltu.DM.01G023070.1	protein_coding	0	0	0	22	0	0	0	0	0	0	0	0	0	0	0	0	0	0	0	22
Soltu.DM.01G023130	Soltu.DM.01G023130	Soltu.DM.01G023130.1	protein_coding	0	0	2	31	0	0	0	0	0	0	2	0	0	0	0	0	0	0	0	31
Soltu.DM.01G023140	Soltu.DM.01G023140	Soltu.DM.01G023140.1	protein_coding	0	15	16	2	0	0	0	2	0	0	16	0	0	0	0	0	0	0	15	0
Soltu.DM.01G023170	Soltu.DM.01G023170	Soltu.DM.01G023170.1	protein_coding	0	0	0	1	1	0	0	0	0	0	0	0	0	0	0	0	0	0	0	0
Soltu.DM.01G023180	Soltu.DM.01G023180	Soltu.DM.01G023180.1	protein_coding	0	9	4	0	0	0	0	0	0	0	4	0	0	0	0	0	0	0	9	0
Soltu.DM.01G023220	Soltu.DM.01G023220	Soltu.DM.01G023220.1	protein_coding	0	0	0	7	0	0	0	7	0	0	0	0	0	0	0	0	0	0	0	0
Soltu.DM.01G023230	Soltu.DM.01G023230	Soltu.DM.01G023230.1	protein_coding	0	1	0	10	0	0	0	0	0	0	0	0	0	0	0	0	0	0	1	10
Soltu.DM.01G023240	Soltu.DM.01G023240	Soltu.DM.01G023240.2	protein_coding	0	4	3	4	3	0	0	1	0	0	3	0	0	0	0	0	0	0	4	0
Soltu.DM.01G023270	Soltu.DM.01G023270	Soltu.DM.01G023270.1	protein_coding	0	0	0	1	0	0	0	1	0	0	0	0	0	0	0	0	0	0	0	0
Soltu.DM.01G023290	Soltu.DM.01G023290	Soltu.DM.01G023290.1	protein_coding	0	15	6	9	0	0	0	0	0	12	6	0	0	3	0	0	0	0	12	0
Soltu.DM.01G023300	Soltu.DM.01G023300	Soltu.DM.01G023300.1	protein_coding	0	1	1	3	0	0	0	3	0	0	1	0	0	0	0	0	0	0	1	0
Soltu.DM.01G023310	Soltu.DM.01G023310	Soltu.DM.01G023310.1	protein_coding	0	0	0	3	0	0	0	0	0	3	0	0	0	0	0	0	0	0	0	0
Soltu.DM.01G023320	Soltu.DM.01G023320	Soltu.DM.01G023320.2	protein_coding	0	2	1	3	0	0	0	2	0	1	1	0	0	0	0	0	0	0	2	0
Soltu.DM.01G023350	Soltu.DM.01G023350	Soltu.DM.01G023350.1	protein_coding	0	2	3	21	0	0	0	8	0	13	3	0	0	0	0	0	0	0	2	0
Soltu.DM.01G023360	Soltu.DM.01G023360	Soltu.DM.01G023360.2	protein_coding	0	3	4	17	0	0	0	0	0	17	4	0	0	0	0	0	0	0	3	0
Soltu.DM.01G023430	Soltu.DM.01G023430	Soltu.DM.01G023430.1	protein_coding	0	5	3	3	0	0	0	0	0	3	3	0	0	0	0	0	0	0	5	0
Soltu.DM.01G023440	Soltu.DM.01G023440	Soltu.DM.01G023440.1	protein_coding	0	2	3	1	0	0	0	0	0	2	3	0	0	1	0	0	0	0	1	0
Soltu.DM.01G023460	Soltu.DM.01G023460	Soltu.DM.01G023460.1	protein_coding	0	3	1	15	0	0	0	0	0	17	1	0	0	3	0	0	0	0	1	0
Soltu.DM.01G023470	Soltu.DM.01G023470	Soltu.DM.01G023470.1	protein_coding	0	2	0	0	0	0	0	0	0	0	0	0	0	0	0	0	0	0	2	0
Soltu.DM.01G023480	Soltu.DM.01G023480	Soltu.DM.01G023480.1	protein_coding	0	0	0	2	0	0	0	2	0	0	0	0	0	0	0	0	0	0	0	0
Soltu.DM.01G023530	Soltu.DM.01G023530	Soltu.DM.01G023530.1	protein_coding	0	5	1	8	0	0	0	4	0	4	1	0	0	0	0	0	0	0	5	0
Soltu.DM.01G023540	Soltu.DM.01G023540	Soltu.DM.01G023540.1	protein_coding	0	2	1	11	0	0	0	7	0	2	1	0	0	0	0	0	0	0	2	2
Soltu.DM.01G023550	Soltu.DM.01G023550	Soltu.DM.01G023550.1	protein_coding	0	0	0	14	0	0	0	6	0	1	0	0	0	0	0	0	0	0	0	7
Soltu.DM.01G023560	Soltu.DM.01G023560	Soltu.DM.01G023560.1	protein_coding	0	0	0	12	0	0	0	6	0	6	0	0	0	0	0	0	0	0	0	0
Soltu.DM.01G023580	Soltu.DM.01G023580	Soltu.DM.01G023580.1	protein_coding	0	0	0	4	0	0	0	0	0	0	0	0	0	0	0	0	0	0	0	4
Soltu.DM.01G023590	Soltu.DM.01G023590	Soltu.DM.01G023590.2	protein_coding	0	3	0	1	0	0	1	0	0	0	0	0	0	0	0	0	0	0	3	0
Soltu.DM.01G023600	Soltu.DM.01G023600	Soltu.DM.01G023600.1	protein_coding	0	0	0	5	0	0	0	4	0	0	0	0	0	0	0	0	0	0	0	1
Soltu.DM.01G023610	Soltu.DM.01G023610	Soltu.DM.01G023610.2	protein_coding	0	0	0	3	0	0	0	2	0	1	0	0	0	0	0	0	0	0	0	0
Soltu.DM.01G023630	Soltu.DM.01G023630	Soltu.DM.01G023630.1	protein_coding	0	10	7	5	0	0	0	5	0	0	7	0	0	0	0	0	0	0	10	0
Soltu.DM.01G023640	Soltu.DM.01G023640	Soltu.DM.01G023640.1	protein_coding	0	0	0	24	0	0	0	17	0	0	0	0	0	0	0	0	0	0	0	7
Soltu.DM.01G023650	Soltu.DM.01G023650	Soltu.DM.01G023650.1	protein_coding	0	2	1	21	0	0	0	17	0	4	1	0	0	0	0	0	0	0	2	0
Soltu.DM.01G023660	Soltu.DM.01G023660	Soltu.DM.01G023660.1	protein_coding	0	0	0	3	0	0	0	0	0	3	0	0	0	0	0	0	0	0	0	0
Soltu.DM.01G023710	Soltu.DM.01G023710	Soltu.DM.01G023710.1	protein_coding	0	1	1	3	0	0	0	0	0	3	1	0	0	0	0	0	0	0	1	0
Soltu.DM.01G023720	Soltu.DM.01G023720	Soltu.DM.01G023720.1	protein_coding	0	0	0	5	0	0	0	0	0	0	0	0	0	0	0	0	0	0	0	5
Soltu.DM.01G023750	Soltu.DM.01G023750	Soltu.DM.01G023750.1	protein_coding	0	6	15	22	0	0	0	22	0	0	15	0	0	0	0	0	0	0	6	0
Soltu.DM.01G023760	Soltu.DM.01G023760	Soltu.DM.01G023760.1	protein_coding	0	0	0	1	0	0	0	0	0	1	0	0	0	0	0	0	0	0	0	0
Soltu.DM.01G023790	Soltu.DM.01G023790	Soltu.DM.01G023790.1	protein_coding	0	0	0	23	0	0	0	14	0	9	0	0	0	0	0	0	0	0	0	0
Soltu.DM.01G023800	Soltu.DM.01G023800	Soltu.DM.01G023800.1	protein_coding	0	3	8	7	0	0	0	4	0	3	8	0	0	1	0	0	0	0	3	0
Soltu.DM.01G023810	Soltu.DM.01G023810	Soltu.DM.01G023810.1	protein_coding	0	2	2	13	0	0	0	13	0	0	2	0	0	0	0	0	0	0	2	0
Soltu.DM.01G023820	Soltu.DM.01G023820	Soltu.DM.01G023820.1	protein_coding	0	7	6	9	0	0	0	4	0	5	6	0	0	0	0	0	0	0	7	0
Soltu.DM.01G023840	Soltu.DM.01G023840	Soltu.DM.01G023840.1	protein_coding	0	0	0	28	0	0	0	28	0	0	0	0	0	0	0	0	0	0	0	0
Soltu.DM.01G023850	Soltu.DM.01G023850	Soltu.DM.01G023850.1	protein_coding	0	3	2	3	0	0	0	0	0	4	2	0	0	1	0	0	0	0	2	0
Soltu.DM.01G023860	Soltu.DM.01G023860	Soltu.DM.01G023860.1	protein_coding	0	1	0	21	0	0	0	0	0	13	0	0	0	1	0	0	0	0	1	8
Soltu.DM.01G023870	Soltu.DM.01G023870	Soltu.DM.01G023870.1	protein_coding	0	10	4	18	0	0	0	5	0	13	4	0	0	0	0	0	0	0	10	0
Soltu.DM.01G023880	Soltu.DM.01G023880	Soltu.DM.01G023880.1	protein_coding	0	0	0	20	0	0	0	15	0	0	0	0	0	0	0	0	0	0	0	5
Soltu.DM.01G023900	Soltu.DM.01G023900	Soltu.DM.01G023900.1	protein_coding	0	0	2	14	0	0	0	0	0	14	2	0	0	0	0	0	0	0	0	0
Soltu.DM.01G023910	Soltu.DM.01G023910	Soltu.DM.01G023910.1	protein_coding	0	5	0	3	0	0	0	0	0	4	0	0	0	1	0	0	0	0	4	0
Soltu.DM.01G023970	Soltu.DM.01G023970	Soltu.DM.01G023970.1	protein_coding	0	0	0	3	0	0	0	0	0	3	0	0	0	0	0	0	0	0	0	0
Soltu.DM.01G023990	Soltu.DM.01G023990	Soltu.DM.01G023990.1	protein_coding	0	0	0	8	0	0	0	8	0	0	0	0	0	0	0	0	0	0	0	0
Soltu.DM.01G024000	Soltu.DM.01G024000	Soltu.DM.01G024000.1	protein_coding	0	0	0	8	0	0	0	0	0	0	0	0	0	0	0	0	0	0	0	8
Soltu.DM.01G024010	Soltu.DM.01G024010	Soltu.DM.01G024010.1	protein_coding	0	0	0	3	0	0	0	0	0	3	0	0	0	0	0	0	0	0	0	0
Soltu.DM.01G024060	Soltu.DM.01G024060	Soltu.DM.01G024060.3	protein_coding	0	0	0	2	2	0	0	0	0	0	0	0	0	0	0	0	0	0	0	0
Soltu.DM.01G024120	Soltu.DM.01G024120	Soltu.DM.01G024120.1	protein_coding	0	0	0	1	0	0	0	1	0	0	0	0	0	0	0	0	0	0	0	0
Soltu.DM.01G024150	Soltu.DM.01G024150	Soltu.DM.01G024150.1	protein_coding	0	0	0	1	0	0	0	0	0	0	0	0	0	0	0	0	0	0	0	1
Soltu.DM.01G024160	Soltu.DM.01G024160	Soltu.DM.01G024160.1	protein_coding	0	0	0	1	0	0	0	1	0	0	0	0	0	0	0	0	0	0	0	0
Soltu.DM.01G024200	Soltu.DM.01G024200	Soltu.DM.01G024200.1	protein_coding	0	1	0	1	0	0	0	1	0	0	0	0	0	0	0	0	0	0	1	0
Soltu.DM.01G024270	Soltu.DM.01G024270	Soltu.DM.01G024270.1	protein_coding	0	0	0	3	0	0	0	0	0	0	0	0	0	0	0	0	0	0	0	3
Soltu.DM.01G024330	Soltu.DM.01G024330	Soltu.DM.01G024330.1	protein_coding	0	0	2	20	0	0	0	17	0	3	2	0	0	0	0	0	0	0	0	0
Soltu.DM.01G024340	Soltu.DM.01G024340	Soltu.DM.01G024340.1	protein_coding	0	10	1	11	0	0	0	0	0	7	1	0	0	1	0	0	0	0	9	5
Soltu.DM.01G024350	Soltu.DM.01G024350	Soltu.DM.01G024350.1	protein_coding	0	0	0	22	0	0	0	22	0	0	0	0	0	0	0	0	0	0	0	0
Soltu.DM.01G024380	Soltu.DM.01G024380	Soltu.DM.01G024380.1	protein_coding	0	0	0	6	0	0	0	0	0	6	0	0	0	0	0	0	0	0	0	0
Soltu.DM.01G024420	Soltu.DM.01G024420	Soltu.DM.01G024420.1	protein_coding	0	2	1	18	0	0	0	13	0	2	1	0	0	1	0	0	0	0	2	3
Soltu.DM.01G024430	Soltu.DM.01G024430	Soltu.DM.01G024430.1	protein_coding	0	1	0	36	0	0	0	22	0	11	0	0	0	0	0	0	0	0	1	3
Soltu.DM.01G024440	Soltu.DM.01G024440	Soltu.DM.01G024440.1	protein_coding	0	4	1	17	0	0	0	0	0	17	1	0	0	0	0	0	0	0	4	0
Soltu.DM.01G024450	Soltu.DM.01G024450	Soltu.DM.01G024450.1	protein_coding	0	0	0	22	0	0	0	0	0	0	0	0	0	0	0	0	0	0	0	22
Soltu.DM.01G024470	Soltu.DM.01G024470	Soltu.DM.01G024470.2	protein_coding	0	0	0	5	0	0	0	0	0	0	0	0	0	0	0	0	0	0	0	5
Soltu.DM.01G024480	Soltu.DM.01G024480	Soltu.DM.01G024480.2	protein_coding	0	3	3	7	0	0	0	0	0	7	3	0	0	0	0	0	0	0	3	0
Soltu.DM.01G024500	Soltu.DM.01G024500	Soltu.DM.01G024500.1	protein_coding	0	2	0	0	0	0	0	0	0	0	0	0	0	0	0	0	0	0	2	0
Soltu.DM.01G024510	Soltu.DM.01G024510	Soltu.DM.01G024510.1	protein_coding	0	0	0	14	12	0	0	0	0	0	0	0	0	0	0	0	0	0	0	2
Soltu.DM.01G024520	Soltu.DM.01G024520	Soltu.DM.01G024520.1	protein_coding	0	0	0	26	0	0	0	14	0	0	0	0	0	0	0	0	0	0	0	12
Soltu.DM.01G024530	Soltu.DM.01G024530	Soltu.DM.01G024530.1	protein_coding	0	1	3	10	0	0	0	2	0	9	3	0	0	2	0	0	0	0	0	0
Soltu.DM.01G024540	Soltu.DM.01G024540	Soltu.DM.01G024540.1	protein_coding	0	3	0	35	0	0	0	1	0	20	0	0	0	0	0	0	0	0	3	14
Soltu.DM.01G024550	Soltu.DM.01G024550	Soltu.DM.01G024550.1	protein_coding	0	1	0	23	0	0	0	23	0	0	0	0	0	0	0	0	0	0	1	0
Soltu.DM.01G024580	Soltu.DM.01G024580	Soltu.DM.01G024580.1	protein_coding	0	0	0	1	0	0	0	1	0	0	0	0	0	0	0	0	0	0	0	0
Soltu.DM.01G024590	Soltu.DM.01G024590	Soltu.DM.01G024590.2	protein_coding	0	2	2	15	0	0	0	0	0	16	2	0	0	2	0	0	0	0	1	0
Soltu.DM.01G024600	Soltu.DM.01G024600	Soltu.DM.01G024600.1	protein_coding	0	2	2	14	0	0	0	0	0	15	2	0	0	2	0	0	0	0	1	0
Soltu.DM.01G024650	Soltu.DM.01G024650	Soltu.DM.01G024650.1	protein_coding	0	0	0	5	0	0	0	5	0	0	0	0	0	0	0	0	0	0	0	0
Soltu.DM.01G024660	Soltu.DM.01G024660	Soltu.DM.01G024660.2	protein_coding	0	0	0	7	0	0	0	0	0	0	0	0	0	0	0	0	0	0	0	7
Soltu.DM.01G024670	Soltu.DM.01G024670	Soltu.DM.01G024670.1	protein_coding	0	0	1	1	0	0	0	0	0	0	1	0	0	0	0	0	0	0	0	1
Soltu.DM.01G024680	Soltu.DM.01G024680	Soltu.DM.01G024680.1	protein_coding	0	0	0	1	0	0	0	1	0	0	0	0	0	0	0	0	0	0	0	0
Soltu.DM.01G024690	Soltu.DM.01G024690	Soltu.DM.01G024690.1	protein_coding	0	4	2	1	0	0	0	0	0	1	2	0	0	0	0	0	0	0	4	0
Soltu.DM.01G024700	Soltu.DM.01G024700	Soltu.DM.01G024700.2	protein_coding	0	1	0	11	0	0	0	5	0	6	0	0	0	0	0	0	0	0	1	0
Soltu.DM.01G024710	Soltu.DM.01G024710	Soltu.DM.01G024710.1	protein_coding	0	4	13	0	0	0	0	0	0	0	13	0	0	0	0	0	0	0	4	0
Soltu.DM.01G024730	Soltu.DM.01G024730	Soltu.DM.01G024730.1	protein_coding	0	5	1	0	0	0	0	0	0	0	1	0	0	0	0	0	0	0	5	0
Soltu.DM.01G024750	Soltu.DM.01G024750	Soltu.DM.01G024750.1	protein_coding	0	2	1	1	0	0	0	0	0	0	1	0	0	0	0	0	0	0	2	1
Soltu.DM.01G024760	Soltu.DM.01G024760	Soltu.DM.01G024760.1	protein_coding	0	0	0	5	0	0	0	3	0	2	0	0	0	0	0	0	0	0	0	0
Soltu.DM.01G024770	Soltu.DM.01G024770	Soltu.DM.01G024770.1	protein_coding	0	0	0	9	0	0	0	9	0	0	0	0	0	0	0	0	0	0	0	0
Soltu.DM.01G024780	Soltu.DM.01G024780	Soltu.DM.01G024780.1	protein_coding	0	5	6	45	0	0	0	0	0	7	6	0	0	1	0	0	0	0	5	38
Soltu.DM.01G024790	Soltu.DM.01G024790	Soltu.DM.01G024790.1	protein_coding	0	15	23	9	0	0	0	9	0	0	23	0	0	0	0	0	0	0	15	0
Soltu.DM.01G024800	Soltu.DM.01G024800	Soltu.DM.01G024800.1	protein_coding	0	0	0	2	0	0	0	0	0	0	0	0	0	0	0	0	0	0	0	2
Soltu.DM.01G024810	Soltu.DM.01G024810	Soltu.DM.01G024810.1	protein_coding	0	1	1	15	0	0	0	0	0	16	1	0	0	1	0	0	0	0	0	0
Soltu.DM.01G024820	Soltu.DM.01G024820	Soltu.DM.01G024820.1	protein_coding	0	1	1	21	0	0	0	9	0	12	1	0	0	0	0	0	0	0	1	0
Soltu.DM.01G024850	Soltu.DM.01G024850	Soltu.DM.01G024850.1	protein_coding	0	3	0	9	0	0	0	9	0	0	0	0	0	0	0	0	0	0	3	0
Soltu.DM.01G024860	Soltu.DM.01G024860	Soltu.DM.01G024860.1	protein_coding	0	0	0	13	0	0	0	6	0	0	0	0	0	0	0	0	0	0	0	7
Soltu.DM.01G024870	Soltu.DM.01G024870	Soltu.DM.01G024870.1	protein_coding	0	4	2	7	0	0	0	0	0	1	2	0	0	0	0	0	0	0	4	6
Soltu.DM.01G024880	Soltu.DM.01G024880	Soltu.DM.01G024880.1	protein_coding	0	1	2	30	0	0	0	19	0	4	2	0	0	0	0	0	0	0	1	7
Soltu.DM.01G024890	Soltu.DM.01G024890	Soltu.DM.01G024890.3	protein_coding	0	8	11	9	0	0	0	2	0	0	11	0	0	0	0	0	0	0	8	7
Soltu.DM.01G024900	Soltu.DM.01G024900	Soltu.DM.01G024900.1	protein_coding	0	0	0	21	0	0	0	21	0	0	0	0	0	0	0	0	0	0	0	0
Soltu.DM.01G024910	Soltu.DM.01G024910	Soltu.DM.01G024910.2	protein_coding	0	0	0	4	0	0	0	4	0	0	0	0	0	0	0	0	0	0	0	0
Soltu.DM.01G024920	Soltu.DM.01G024920	Soltu.DM.01G024920.1	protein_coding	0	3	1	0	0	0	0	0	0	0	1	0	0	0	0	0	0	0	3	0
Soltu.DM.01G024930	Soltu.DM.01G024930	Soltu.DM.01G024930.1	protein_coding	0	2	3	5	5	0	0	0	0	0	3	0	0	0	0	0	0	0	2	0
Soltu.DM.01G024940	Soltu.DM.01G024940	Soltu.DM.01G024940.1	protein_coding	0	0	0	10	0	0	0	10	0	0	0	0	0	0	0	0	0	0	0	0
Soltu.DM.01G024950	Soltu.DM.01G024950	Soltu.DM.01G024950.1	protein_coding	0	4	6	23	0	0	0	0	0	0	6	0	0	0	0	0	0	0	4	23
Soltu.DM.01G024960	Soltu.DM.01G024960	Soltu.DM.01G024960.1	protein_coding	0	8	11	14	0	0	0	10	0	4	11	0	0	1	0	0	0	0	8	0
Soltu.DM.01G024970	Soltu.DM.01G024970	Soltu.DM.01G024970.1	protein_coding	0	0	0	23	0	0	0	23	0	0	0	0	0	0	0	0	0	0	0	0
Soltu.DM.01G025010	Soltu.DM.01G025010	Soltu.DM.01G025010.1	protein_coding	0	0	0	3	0	0	0	0	0	3	0	0	0	0	0	0	0	0	0	0
Soltu.DM.01G025020	Soltu.DM.01G025020	Soltu.DM.01G025020.1	protein_coding	0	24	8	26	0	0	0	21	0	5	8	0	0	0	0	0	0	0	24	0
Soltu.DM.01G025030	Soltu.DM.01G025030	Soltu.DM.01G025030.1	protein_coding	1	5	8	15	0	0	0	1	0	7	8	0	0	0	0	1	0	0	5	7
Soltu.DM.01G025040	Soltu.DM.01G025040	Soltu.DM.01G025040.2	protein_coding	0	0	0	25	0	0	0	22	0	1	0	0	0	0	0	0	0	0	0	2
Soltu.DM.01G025050	Soltu.DM.01G025050	Soltu.DM.01G025050.1	protein_coding	0	1	1	1	0	0	0	1	0	0	1	0	0	0	0	0	0	0	1	0
Soltu.DM.01G025070	Soltu.DM.01G025070	Soltu.DM.01G025070.2	protein_coding	0	0	0	4	0	0	0	1	0	3	0	0	0	0	0	0	0	0	0	0
Soltu.DM.01G025080	Soltu.DM.01G025080	Soltu.DM.01G025080.1	protein_coding	0	4	6	0	0	0	0	0	0	0	6	0	0	0	0	0	0	0	4	0
Soltu.DM.01G025100	Soltu.DM.01G025100	Soltu.DM.01G025100.1	protein_coding	0	0	0	6	0	0	0	6	0	0	0	0	0	0	0	0	0	0	0	0
Soltu.DM.01G025110	Soltu.DM.01G025110	Soltu.DM.01G025110.1	protein_coding	0	1	4	1	0	0	0	0	0	1	4	0	0	0	0	0	0	0	1	0
Soltu.DM.01G025120	Soltu.DM.01G025120	Soltu.DM.01G025120.1	protein_coding	0	0	0	4	0	0	0	3	0	1	0	0	0	0	0	0	0	0	0	0
Soltu.DM.01G025130	Soltu.DM.01G025130	Soltu.DM.01G025130.1	protein_coding	0	0	0	5	0	0	0	1	0	3	0	0	0	0	0	0	0	0	0	1
Soltu.DM.01G025140	Soltu.DM.01G025140	Soltu.DM.01G025140.4	protein_coding	0	1	1	1	0	0	0	1	0	0	1	0	0	0	0	0	0	0	1	0
Soltu.DM.01G025150	Soltu.DM.01G025150	Soltu.DM.01G025150.1	protein_coding	0	2	2	9	0	0	0	0	0	9	2	0	0	0	0	0	0	0	2	0
Soltu.DM.01G025160	Soltu.DM.01G025160	Soltu.DM.01G025160.1	protein_coding	0	0	0	13	0	0	0	13	0	0	0	0	0	0	0	0	0	0	0	0
Soltu.DM.01G025210	Soltu.DM.01G025210	Soltu.DM.01G025210.1	protein_coding	0	0	0	7	0	0	0	4	0	3	0	0	0	0	0	0	0	0	0	0
Soltu.DM.01G025220	Soltu.DM.01G025220	Soltu.DM.01G025220.1	protein_coding	0	1	0	6	0	0	0	5	0	1	0	0	0	0	0	0	0	0	1	0
Soltu.DM.01G025230	Soltu.DM.01G025230	Soltu.DM.01G025230.1	protein_coding	0	6	3	3	1	0	0	0	0	3	3	0	0	1	0	0	0	0	5	0
Soltu.DM.01G025240	Soltu.DM.01G025240	Soltu.DM.01G025240.1	protein_coding	0	0	0	11	0	0	0	0	0	0	0	0	0	0	0	0	0	0	0	11
Soltu.DM.01G025250	Soltu.DM.01G025250	Soltu.DM.01G025250.2	protein_coding	0	4	2	5	0	0	0	0	0	6	2	0	0	1	0	0	0	0	3	0
Soltu.DM.01G025270	Soltu.DM.01G025270	Soltu.DM.01G025270.1	protein_coding	0	6	4	0	0	0	0	0	0	0	4	0	0	0	0	0	0	0	6	0
Soltu.DM.01G025280	Soltu.DM.01G025280	Soltu.DM.01G025280.1	protein_coding	0	0	0	7	0	0	0	7	0	0	0	0	0	0	0	0	0	0	0	0
Soltu.DM.01G025290	Soltu.DM.01G025290	Soltu.DM.01G025290.1	protein_coding	1	3	6	6	0	0	0	1	0	6	6	1	0	1	0	0	0	0	3	0
Soltu.DM.01G025300	Soltu.DM.01G025300	Soltu.DM.01G025300.1	protein_coding	0	0	0	16	0	0	0	16	0	0	0	0	0	0	0	0	0	0	0	0
Soltu.DM.01G025310	Soltu.DM.01G025310	Soltu.DM.01G025310.1	protein_coding	0	0	0	16	0	0	0	16	0	0	0	0	0	0	0	0	0	0	0	0
Soltu.DM.01G025330	Soltu.DM.01G025330	Soltu.DM.01G025330.1	protein_coding	0	4	4	10	8	0	0	0	0	3	4	0	0	1	0	0	0	0	3	0
Soltu.DM.01G025350	Soltu.DM.01G025350	Soltu.DM.01G025350.2	protein_coding	0	0	2	3	0	0	0	0	0	0	2	0	0	1	0	0	0	0	0	3
Soltu.DM.01G025360	Soltu.DM.01G025360	Soltu.DM.01G025360.2	protein_coding	1	0	2	2	0	0	0	2	0	1	2	0	1	0	0	0	0	0	0	0
Soltu.DM.01G025380	Soltu.DM.01G025380	Soltu.DM.01G025380.1	protein_coding	0	2	0	0	0	0	0	0	0	0	0	0	0	0	0	0	0	0	2	0
Soltu.DM.01G025390	Soltu.DM.01G025390	Soltu.DM.01G025390.1	protein_coding	0	0	0	5	0	0	0	3	0	0	0	0	0	0	0	0	0	0	0	2
Soltu.DM.01G025400	Soltu.DM.01G025400	Soltu.DM.01G025400.1	protein_coding	0	2	1	0	0	0	0	0	0	0	1	0	0	0	0	0	0	0	2	0
Soltu.DM.01G025420	Soltu.DM.01G025420	Soltu.DM.01G025420.1	protein_coding	0	9	8	20	0	0	0	5	0	17	8	0	0	2	0	0	0	0	7	0
Soltu.DM.01G025430	Soltu.DM.01G025430	Soltu.DM.01G025430.1	protein_coding	0	1	0	10	0	0	0	8	0	2	0	0	0	0	0	0	0	0	1	0
Soltu.DM.01G025440	Soltu.DM.01G025440	Soltu.DM.01G025440.1	protein_coding	0	0	0	1	0	0	0	0	0	1	0	0	0	0	0	0	0	0	0	0
Soltu.DM.01G025460	Soltu.DM.01G025460	Soltu.DM.01G025460.1	protein_coding	0	2	0	0	0	0	0	0	0	0	0	0	0	0	0	0	0	0	2	0
Soltu.DM.01G025470	Soltu.DM.01G025470	Soltu.DM.01G025470.1	protein_coding	0	0	0	11	0	0	0	2	0	0	0	0	0	0	0	0	0	0	0	9
Soltu.DM.01G025480	Soltu.DM.01G025480	Soltu.DM.01G025480.1	protein_coding	0	7	2	25	0	0	0	25	0	0	2	0	0	0	0	0	0	0	7	0
Soltu.DM.01G025490	Soltu.DM.01G025490	Soltu.DM.01G025490.1	protein_coding	0	6	4	32	2	0	3	24	0	3	4	0	0	0	0	0	0	0	6	0
Soltu.DM.01G025500	Soltu.DM.01G025500	Soltu.DM.01G025500.1	protein_coding	0	2	3	1	0	0	0	0	0	1	3	0	0	0	0	0	0	0	2	0
Soltu.DM.01G025510	Soltu.DM.01G025510	Soltu.DM.01G025510.2	protein_coding	0	0	0	13	0	0	0	6	0	7	0	0	0	0	0	0	0	0	0	0
Soltu.DM.01G025540	Soltu.DM.01G025540	Soltu.DM.01G025540.1	protein_coding	0	18	5	3	3	0	0	0	0	1	5	0	0	1	0	0	0	1	16	0
Soltu.DM.01G025550	Soltu.DM.01G025550	Soltu.DM.01G025550.1	protein_coding	0	2	0	5	0	0	0	0	0	5	0	0	0	0	0	0	0	0	2	0
Soltu.DM.01G025580	Soltu.DM.01G025580	Soltu.DM.01G025580.1	protein_coding	0	0	0	13	2	0	0	0	0	0	0	0	0	0	0	0	0	0	0	11
Soltu.DM.01G025590	Soltu.DM.01G025590	Soltu.DM.01G025590.1	protein_coding	0	1	1	15	0	0	1	8	0	6	1	0	0	0	0	0	0	0	1	0
Soltu.DM.01G025600	Soltu.DM.01G025600	Soltu.DM.01G025600.2	protein_coding	0	4	5	14	0	0	0	0	0	6	5	0	0	0	0	0	0	0	4	8
Soltu.DM.01G025610	Soltu.DM.01G025610	Soltu.DM.01G025610.1	protein_coding	0	0	0	18	0	0	0	15	0	3	0	0	0	0	0	0	0	0	0	0
Soltu.DM.01G025690	Soltu.DM.01G025690	Soltu.DM.01G025690.1	protein_coding	0	2	6	6	0	0	0	0	0	6	6	0	0	0	0	0	0	0	2	0
Soltu.DM.01G025700	Soltu.DM.01G025700	Soltu.DM.01G025700.1	protein_coding	0	8	4	30	0	0	0	0	0	30	4	0	0	0	0	0	0	0	8	0
Soltu.DM.01G025710	Soltu.DM.01G025710	Soltu.DM.01G025710.1	protein_coding	0	1	1	10	0	0	0	0	0	11	1	0	0	1	0	0	0	0	0	0
Soltu.DM.01G025720	Soltu.DM.01G025720	Soltu.DM.01G025720.1	protein_coding	0	1	6	3	0	0	0	0	0	3	6	0	0	0	0	0	0	0	1	0
Soltu.DM.01G025740	Soltu.DM.01G025740	Soltu.DM.01G025740.1	protein_coding	0	0	0	27	0	0	0	13	0	0	0	0	0	0	0	0	0	0	0	14
Soltu.DM.01G025750	Soltu.DM.01G025750	Soltu.DM.01G025750.1	protein_coding	0	2	6	9	6	0	0	0	0	3	6	0	0	0	0	0	0	0	2	0
Soltu.DM.01G025810	Soltu.DM.01G025810	Soltu.DM.01G025810.1	protein_coding	0	0	0	9	0	0	0	0	0	4	0	0	0	0	0	0	0	0	0	5
Soltu.DM.01G025820	Soltu.DM.01G025820	Soltu.DM.01G025820.1	protein_coding	0	2	3	11	0	0	0	0	0	0	3	0	0	0	0	0	0	0	2	11
Soltu.DM.01G025830	Soltu.DM.01G025830	Soltu.DM.01G025830.1	protein_coding	0	4	7	5	0	0	0	5	0	0	7	0	0	0	0	0	0	0	4	0
Soltu.DM.01G025840	Soltu.DM.01G025840	Soltu.DM.01G025840.1	protein_coding	0	11	2	19	0	0	0	11	0	8	2	0	0	0	0	0	0	0	11	0
Soltu.DM.01G025860	Soltu.DM.01G025860	Soltu.DM.01G025860.1	protein_coding	0	0	0	14	0	0	0	10	0	4	0	0	0	0	0	0	0	0	0	0
Soltu.DM.01G025870	Soltu.DM.01G025870	Soltu.DM.01G025870.1	protein_coding	0	4	7	4	0	0	0	4	0	0	7	0	0	0	0	0	0	0	4	0
Soltu.DM.01G025880	Soltu.DM.01G025880	Soltu.DM.01G025880.1	protein_coding	0	0	0	17	0	0	0	15	0	2	0	0	0	0	0	0	0	0	0	0
Soltu.DM.01G025900	Soltu.DM.01G025900	Soltu.DM.01G025900.1	protein_coding	0	0	0	1	0	0	0	1	0	0	0	0	0	0	0	0	0	0	0	0
Soltu.DM.01G025920	Soltu.DM.01G025920	Soltu.DM.01G025920.1	protein_coding	0	2	7	8	1	0	0	7	0	0	7	0	0	0	0	0	0	0	2	0
Soltu.DM.01G025930	Soltu.DM.01G025930	Soltu.DM.01G025930.2	protein_coding	0	0	0	18	0	0	0	17	0	1	0	0	0	0	0	0	0	0	0	0
Soltu.DM.01G025990	Soltu.DM.01G025990	Soltu.DM.01G025990.1	protein_coding	0	0	1	3	0	0	0	0	0	3	1	0	0	0	0	0	0	0	0	0
Soltu.DM.01G026000	Soltu.DM.01G026000	Soltu.DM.01G026000.1	protein_coding	0	0	1	0	0	0	0	0	0	0	1	0	0	0	0	0	0	0	0	0
Soltu.DM.01G026010	Soltu.DM.01G026010	Soltu.DM.01G026010.1	protein_coding	0	3	0	0	0	0	0	0	0	1	0	0	0	1	0	0	0	0	2	0
Soltu.DM.01G026020	Soltu.DM.01G026020	Soltu.DM.01G026020.1	protein_coding	0	0	0	4	0	0	0	4	0	0	0	0	0	0	0	0	0	0	0	0
Soltu.DM.01G026030	Soltu.DM.01G026030	Soltu.DM.01G026030.1	protein_coding	0	3	1	0	0	0	0	0	0	0	1	0	0	0	0	0	0	0	3	0
Soltu.DM.01G026040	Soltu.DM.01G026040	Soltu.DM.01G026040.1	protein_coding	0	0	0	9	0	0	0	0	0	0	0	0	0	0	0	0	0	0	0	9
Soltu.DM.01G026060	Soltu.DM.01G026060	Soltu.DM.01G026060.1	protein_coding	0	1	0	5	0	0	0	0	0	5	0	0	0	0	0	0	0	0	1	0
Soltu.DM.01G026070	Soltu.DM.01G026070	Soltu.DM.01G026070.1	protein_coding	1	1	2	5	0	0	0	0	0	5	2	0	0	2	0	1	0	0	1	0
Soltu.DM.01G026090	Soltu.DM.01G026090	Soltu.DM.01G026090.1	protein_coding	0	1	1	0	0	0	0	0	0	0	1	0	0	0	0	0	0	0	1	0
Soltu.DM.01G026110	Soltu.DM.01G026110	Soltu.DM.01G026110.1	protein_coding	0	5	4	14	0	0	0	0	0	14	4	0	0	0	0	0	0	0	5	0
Soltu.DM.01G026120	Soltu.DM.01G026120	Soltu.DM.01G026120.2	protein_coding	0	0	0	8	0	0	0	4	0	4	0	0	0	0	0	0	0	0	0	0
Soltu.DM.01G026130	Soltu.DM.01G026130	Soltu.DM.01G026130.1	protein_coding	0	0	0	4	0	0	0	4	0	0	0	0	0	0	0	0	0	0	0	0
Soltu.DM.01G026140	Soltu.DM.01G026140	Soltu.DM.01G026140.1	protein_coding	0	16	19	29	0	0	0	0	0	27	19	0	0	5	0	0	0	0	12	6
Soltu.DM.01G026150	Soltu.DM.01G026150	Soltu.DM.01G026150.1	protein_coding	0	0	0	6	0	0	0	6	0	0	0	0	0	0	0	0	0	0	0	0
Soltu.DM.01G026160	Soltu.DM.01G026160	Soltu.DM.01G026160.1	protein_coding	0	10	3	11	6	0	0	0	0	5	3	0	0	1	0	0	0	0	9	1
Soltu.DM.01G026170	Soltu.DM.01G026170	Soltu.DM.01G026170.1	protein_coding	0	2	1	19	0	0	0	0	0	19	1	0	0	0	0	0	0	0	2	0
Soltu.DM.01G026180	Soltu.DM.01G026180	Soltu.DM.01G026180.1	protein_coding	0	0	0	2	0	0	0	2	0	0	0	0	0	0	0	0	0	0	0	0
Soltu.DM.01G026190	Soltu.DM.01G026190	Soltu.DM.01G026190.1	protein_coding	0	1	0	26	0	0	0	23	0	3	0	0	0	0	0	0	0	0	1	0
Soltu.DM.01G026200	Soltu.DM.01G026200	Soltu.DM.01G026200.1	protein_coding	0	0	1	44	1	0	1	25	0	16	1	0	0	0	0	0	0	0	0	1
Soltu.DM.01G026210	Soltu.DM.01G026210	Soltu.DM.01G026210.1	protein_coding	0	2	2	40	0	0	0	21	0	0	2	0	0	0	0	0	0	0	2	19
Soltu.DM.01G026220	Soltu.DM.01G026220	Soltu.DM.01G026220.1	protein_coding	1	9	8	32	0	0	0	22	0	4	8	0	1	0	0	0	0	0	9	7
Soltu.DM.01G026230	Soltu.DM.01G026230	Soltu.DM.01G026230.2	protein_coding	0	3	4	21	0	0	0	21	0	0	4	0	0	0	0	0	0	0	3	0
Soltu.DM.01G026240	Soltu.DM.01G026240	Soltu.DM.01G026240.1	protein_coding	0	4	6	7	0	0	3	0	0	0	6	0	0	0	0	0	0	0	4	4
Soltu.DM.01G026250	Soltu.DM.01G026250	Soltu.DM.01G026250.1	protein_coding	0	0	0	17	0	0	0	14	0	0	0	0	0	0	0	0	0	0	0	3
Soltu.DM.01G026260	Soltu.DM.01G026260	Soltu.DM.01G026260.1	protein_coding	0	0	0	3	0	0	0	0	0	0	0	0	0	0	0	0	0	0	0	3
Soltu.DM.01G026300	Soltu.DM.01G026300	Soltu.DM.01G026300.1	protein_coding	0	0	2	3	0	0	0	3	0	0	2	0	0	0	0	0	0	0	0	0
Soltu.DM.01G026310	Soltu.DM.01G026310	Soltu.DM.01G026310.1	protein_coding	0	1	1	3	0	0	0	0	0	2	1	0	0	1	0	0	0	0	0	2
Soltu.DM.01G026320	Soltu.DM.01G026320	Soltu.DM.01G026320.1	protein_coding	0	0	0	3	0	0	0	0	0	0	0	0	0	0	0	0	0	0	0	3
Soltu.DM.01G026400	Soltu.DM.01G026400	Soltu.DM.01G026400.1	protein_coding	0	0	0	9	0	0	0	9	0	0	0	0	0	0	0	0	0	0	0	0
Soltu.DM.01G026410	Soltu.DM.01G026410	Soltu.DM.01G026410.1	protein_coding	0	0	0	9	0	0	0	0	0	0	0	0	0	0	0	0	0	0	0	9
Soltu.DM.01G026420	Soltu.DM.01G026420	Soltu.DM.01G026420.1	protein_coding	0	0	0	9	0	0	0	6	0	0	0	0	0	0	0	0	0	0	0	3
Soltu.DM.01G026430	Soltu.DM.01G026430	Soltu.DM.01G026430.1	protein_coding	0	3	2	4	0	0	0	3	0	1	2	0	0	0	0	0	0	0	3	0
Soltu.DM.01G026440	Soltu.DM.01G026440	Soltu.DM.01G026440.1	protein_coding	0	0	0	20	0	0	0	0	0	1	0	0	0	0	0	0	0	0	0	19
Soltu.DM.01G026450	Soltu.DM.01G026450	Soltu.DM.01G026450.1	protein_coding	0	3	3	17	0	0	0	1	0	14	3	0	0	1	0	0	0	0	2	3
Soltu.DM.01G026460	Soltu.DM.01G026460	Soltu.DM.01G026460.1	protein_coding	0	3	0	0	0	0	0	0	0	0	0	0	0	0	0	0	0	0	3	0
Soltu.DM.01G026470	Soltu.DM.01G026470	Soltu.DM.01G026470.1	protein_coding	0	0	0	3	0	0	0	3	0	0	0	0	0	0	0	0	0	0	0	0
Soltu.DM.01G026490	Soltu.DM.01G026490	Soltu.DM.01G026490.1	protein_coding	0	1	0	4	0	0	0	0	0	4	0	0	0	0	0	0	0	0	1	0
Soltu.DM.01G026500	Soltu.DM.01G026500	Soltu.DM.01G026500.1	protein_coding	0	0	0	5	0	0	0	5	0	0	0	0	0	0	0	0	0	0	0	0
Soltu.DM.01G026510	Soltu.DM.01G026510	Soltu.DM.01G026510.1	protein_coding	0	10	5	3	0	0	2	0	0	1	5	0	0	0	0	0	0	0	10	0
Soltu.DM.01G026550	Soltu.DM.01G026550	Soltu.DM.01G026550.3	protein_coding	0	6	8	3	0	0	0	0	0	4	8	0	0	1	0	0	0	0	5	0
Soltu.DM.01G026560	Soltu.DM.01G026560	Soltu.DM.01G026560.3	protein_coding	0	0	0	23	0	0	0	23	0	0	0	0	0	0	0	0	0	0	0	0
Soltu.DM.01G026570	Soltu.DM.01G026570	Soltu.DM.01G026570.1	protein_coding	0	15	3	8	0	0	0	0	0	9	3	0	0	1	0	0	0	0	14	0
Soltu.DM.01G026580	Soltu.DM.01G026580	Soltu.DM.01G026580.1	protein_coding	0	4	2	4	0	0	0	3	0	1	2	0	0	0	0	0	0	0	4	0
Soltu.DM.01G026590	Soltu.DM.01G026590	Soltu.DM.01G026590.1	protein_coding	0	2	0	1	1	0	0	0	0	0	0	0	0	0	0	0	0	0	2	0
Soltu.DM.01G026600	Soltu.DM.01G026600	Soltu.DM.01G026600.1	protein_coding	0	0	0	4	0	0	0	0	0	0	0	0	0	0	0	0	0	0	0	4
Soltu.DM.01G026610	Soltu.DM.01G026610	Soltu.DM.01G026610.1	protein_coding	0	5	2	10	0	0	0	0	0	12	2	0	0	2	0	0	0	0	3	0
Soltu.DM.01G026680	Soltu.DM.01G026680	Soltu.DM.01G026680.1	protein_coding	0	0	0	2	0	0	0	2	0	0	0	0	0	0	0	0	0	0	0	0
Soltu.DM.01G026690	Soltu.DM.01G026690	Soltu.DM.01G026690.1	protein_coding	0	0	0	2	0	0	0	0	0	2	0	0	0	0	0	0	0	0	0	0
Soltu.DM.01G026700	Soltu.DM.01G026700	Soltu.DM.01G026700.1	protein_coding	0	0	2	1	0	0	0	0	0	1	2	0	0	1	0	0	0	0	0	0
Soltu.DM.01G026710	Soltu.DM.01G026710	Soltu.DM.01G026710.1	protein_coding	0	4	1	24	0	0	0	0	0	22	1	0	0	1	0	0	0	0	3	3
Soltu.DM.01G026720	Soltu.DM.01G026720	Soltu.DM.01G026720.1	protein_coding	0	0	0	10	0	0	0	0	0	0	0	0	0	0	0	0	0	0	0	10
Soltu.DM.01G026730	Soltu.DM.01G026730	Soltu.DM.01G026730.2	protein_coding	0	3	0	3	0	0	0	0	0	2	0	0	0	0	0	0	0	0	3	1
Soltu.DM.01G026740	Soltu.DM.01G026740	Soltu.DM.01G026740.1	protein_coding	0	0	0	6	0	0	0	5	0	1	0	0	0	0	0	0	0	0	0	0
Soltu.DM.01G026760	Soltu.DM.01G026760	Soltu.DM.01G026760.5	protein_coding	0	0	0	6	0	0	0	6	0	0	0	0	0	0	0	0	0	0	0	0
Soltu.DM.01G026770	Soltu.DM.01G026770	Soltu.DM.01G026770.1	protein_coding	0	0	0	7	0	0	0	7	0	0	0	0	0	0	0	0	0	0	0	0
Soltu.DM.01G026780	Soltu.DM.01G026780	Soltu.DM.01G026780.1	protein_coding	0	0	2	0	0	0	0	0	0	0	2	0	0	0	0	0	0	0	0	0
Soltu.DM.01G026790	Soltu.DM.01G026790	Soltu.DM.01G026790.1	protein_coding	0	0	0	5	0	0	0	2	0	0	0	0	0	0	0	0	0	0	0	3
Soltu.DM.01G026800	Soltu.DM.01G026800	Soltu.DM.01G026800.1	protein_coding	0	0	0	3	0	0	0	3	0	0	0	0	0	0	0	0	0	0	0	0
Soltu.DM.01G026860	Soltu.DM.01G026860	Soltu.DM.01G026860.1	protein_coding	0	1	0	4	0	0	0	0	0	0	0	0	0	0	0	0	0	0	1	4
Soltu.DM.01G026870	Soltu.DM.01G026870	Soltu.DM.01G026870.1	protein_coding	0	1	3	3	0	0	0	2	0	0	3	0	0	0	0	0	0	0	1	1
Soltu.DM.01G026880	Soltu.DM.01G026880	Soltu.DM.01G026880.1	protein_coding	0	4	0	18	0	0	0	6	0	9	0	0	0	1	0	0	0	0	3	4
Soltu.DM.01G026890	Soltu.DM.01G026890	Soltu.DM.01G026890.1	protein_coding	0	4	2	10	0	0	0	10	0	0	2	0	0	0	0	0	0	0	4	0
Soltu.DM.01G026900	Soltu.DM.01G026900	Soltu.DM.01G026900.1	protein_coding	0	0	0	7	0	0	0	6	0	0	0	0	0	0	0	0	0	0	0	1
Soltu.DM.01G026910	Soltu.DM.01G026910	Soltu.DM.01G026910.1	protein_coding	0	0	0	14	0	0	0	0	0	1	0	0	0	0	0	0	0	0	0	13
Soltu.DM.01G026920	Soltu.DM.01G026920	Soltu.DM.01G026920.1	protein_coding	0	2	4	31	0	0	0	0	0	31	4	0	0	0	0	0	0	0	2	0
Soltu.DM.01G026940	Soltu.DM.01G026940	Soltu.DM.01G026940.1	protein_coding	0	5	2	10	0	0	0	0	0	10	2	0	0	0	0	0	0	0	5	0
Soltu.DM.01G026970	Soltu.DM.01G026970	Soltu.DM.01G026970.1	protein_coding	0	9	3	6	0	1	3	0	0	3	3	0	0	0	0	0	0	0	8	0
Soltu.DM.01G026980	Soltu.DM.01G026980	Soltu.DM.01G026980.1	protein_coding	0	0	0	11	0	0	0	11	0	0	0	0	0	0	0	0	0	0	0	0
Soltu.DM.01G027000	Soltu.DM.01G027000	Soltu.DM.01G027000.1	protein_coding	0	2	13	5	2	0	0	0	0	0	13	0	0	0	0	0	0	0	2	3
Soltu.DM.01G027010	Soltu.DM.01G027010	Soltu.DM.01G027010.1	protein_coding	0	0	0	13	0	0	0	0	0	0	0	0	0	0	0	0	0	0	0	13
Soltu.DM.01G027020	Soltu.DM.01G027020	Soltu.DM.01G027020.1	protein_coding	0	4	3	14	0	0	0	0	0	9	3	0	0	1	0	0	0	0	3	6
Soltu.DM.01G027030	Soltu.DM.01G027030	Soltu.DM.01G027030.1	protein_coding	0	0	1	26	0	0	0	6	0	5	1	0	0	0	0	0	0	0	0	15
Soltu.DM.01G027040	Soltu.DM.01G027040	Soltu.DM.01G027040.1	protein_coding	0	0	3	9	0	0	0	0	0	3	3	0	0	0	0	0	0	0	0	6
Soltu.DM.01G027050	Soltu.DM.01G027050	Soltu.DM.01G027050.1	protein_coding	0	2	1	0	0	0	0	0	0	1	1	0	0	1	0	0	0	0	1	0
Soltu.DM.01G027060	Soltu.DM.01G027060	Soltu.DM.01G027060.2	protein_coding	0	0	0	8	0	0	2	3	0	3	0	0	0	0	0	0	0	0	0	0
Soltu.DM.01G027070	Soltu.DM.01G027070	Soltu.DM.01G027070.1	protein_coding	0	0	1	2	0	0	0	0	0	2	1	0	0	0	0	0	0	0	0	0
Soltu.DM.01G027080	Soltu.DM.01G027080	Soltu.DM.01G027080.1	protein_coding	0	0	0	1	0	0	0	1	0	0	0	0	0	0	0	0	0	0	0	0
Soltu.DM.01G027110	Soltu.DM.01G027110	Soltu.DM.01G027110.2	protein_coding	0	1	0	8	0	0	0	0	0	8	0	0	0	0	0	0	0	0	1	0
Soltu.DM.01G027120	Soltu.DM.01G027120	Soltu.DM.01G027120.1	protein_coding	0	4	5	23	0	0	0	21	0	2	5	0	0	0	0	0	0	0	4	0
Soltu.DM.01G027130	Soltu.DM.01G027130	Soltu.DM.01G027130.1	protein_coding	0	13	1	7	0	0	0	0	0	7	1	0	0	0	0	0	0	0	13	0
Soltu.DM.01G027140	Soltu.DM.01G027140	Soltu.DM.01G027140.1	protein_coding	0	10	2	11	1	1	3	0	0	4	2	0	0	1	0	0	0	0	8	4
Soltu.DM.01G027150	Soltu.DM.01G027150	Soltu.DM.01G027150.1	protein_coding	0	0	0	15	0	0	0	11	0	2	0	0	0	0	0	0	0	0	0	2
Soltu.DM.01G027160	Soltu.DM.01G027160	Soltu.DM.01G027160.1	protein_coding	0	0	0	4	0	0	0	4	0	0	0	0	0	0	0	0	0	0	0	0
Soltu.DM.01G027170	Soltu.DM.01G027170	Soltu.DM.01G027170.1	protein_coding	0	0	0	10	0	0	0	10	0	0	0	0	0	0	0	0	0	0	0	0
Soltu.DM.01G027180	Soltu.DM.01G027180	Soltu.DM.01G027180.1	protein_coding	0	7	3	36	0	0	0	31	0	6	3	0	0	2	0	0	0	0	6	0
Soltu.DM.01G027190	Soltu.DM.01G027190	Soltu.DM.01G027190.1	protein_coding	0	11	20	15	0	0	0	15	0	0	20	0	0	0	0	0	0	0	11	0
Soltu.DM.01G027200	Soltu.DM.01G027200	Soltu.DM.01G027200.3	protein_coding	0	0	0	12	0	0	5	0	0	4	0	0	0	0	0	0	0	0	0	3
Soltu.DM.01G027210	Soltu.DM.01G027210	Soltu.DM.01G027210.1	protein_coding	0	0	0	19	0	0	0	11	0	1	0	0	0	0	0	0	0	0	0	7
Soltu.DM.01G027220	Soltu.DM.01G027220	Soltu.DM.01G027220.1	protein_coding	0	7	1	26	0	0	0	8	0	19	1	0	0	2	0	0	0	0	6	0
Soltu.DM.01G027240	Soltu.DM.01G027240	Soltu.DM.01G027240.1	protein_coding	0	0	0	6	0	0	0	6	0	0	0	0	0	0	0	0	0	0	0	0
Soltu.DM.01G027250	Soltu.DM.01G027250	Soltu.DM.01G027250.1	protein_coding	0	5	3	2	2	0	0	0	0	0	3	0	0	0	0	0	0	0	5	0
Soltu.DM.01G027270	Soltu.DM.01G027270	Soltu.DM.01G027270.5	protein_coding	1	4	12	22	0	0	0	9	0	14	12	0	1	1	0	0	0	0	4	0
Soltu.DM.01G027280	Soltu.DM.01G027280	Soltu.DM.01G027280.1	protein_coding	0	0	0	5	0	0	0	3	0	2	0	0	0	0	0	0	0	0	0	0
Soltu.DM.01G027290	Soltu.DM.01G027290	Soltu.DM.01G027290.4	protein_coding	1	0	0	6	0	0	0	0	0	5	0	0	1	0	0	0	0	0	0	2
Soltu.DM.01G027300	Soltu.DM.01G027300	Soltu.DM.01G027300.1	protein_coding	0	0	0	11	0	0	0	11	0	0	0	0	0	0	0	0	0	0	0	0
Soltu.DM.01G027310	Soltu.DM.01G027310	Soltu.DM.01G027310.1	protein_coding	0	6	5	8	0	0	0	8	0	0	5	0	0	0	0	0	0	0	6	0
Soltu.DM.01G027320	Soltu.DM.01G027320	Soltu.DM.01G027320.1	protein_coding	0	4	9	1	0	0	0	0	0	1	9	0	0	0	0	0	0	0	4	0
Soltu.DM.01G027330	Soltu.DM.01G027330	Soltu.DM.01G027330.1	protein_coding	0	0	0	30	0	0	0	17	0	0	0	0	0	0	0	0	0	0	0	13
Soltu.DM.01G027340	Soltu.DM.01G027340	Soltu.DM.01G027340.2	protein_coding	0	5	0	13	0	0	0	0	0	13	0	0	0	0	0	0	0	0	5	0
Soltu.DM.01G027350	Soltu.DM.01G027350	Soltu.DM.01G027350.1	protein_coding	0	0	0	1	0	0	0	1	0	0	0	0	0	0	0	0	0	0	0	0
Soltu.DM.01G027370	Soltu.DM.01G027370	Soltu.DM.01G027370.1	protein_coding	0	0	0	11	0	0	0	0	0	11	0	0	0	0	0	0	0	0	0	0
Soltu.DM.01G027380	Soltu.DM.01G027380	Soltu.DM.01G027380.1	protein_coding	0	0	0	13	0	0	0	4	0	9	0	0	0	0	0	0	0	0	0	0
Soltu.DM.01G027390	Soltu.DM.01G027390	Soltu.DM.01G027390.3	protein_coding	0	0	0	13	0	0	0	8	0	5	0	0	0	0	0	0	0	0	0	0
Soltu.DM.01G027400	Soltu.DM.01G027400	Soltu.DM.01G027400.1	protein_coding	0	0	1	8	8	0	0	0	0	0	1	0	0	0	0	0	0	0	0	0
Soltu.DM.01G027410	Soltu.DM.01G027410	Soltu.DM.01G027410.1	protein_coding	0	2	0	14	0	0	2	0	0	12	0	0	0	0	0	0	0	0	2	0
Soltu.DM.01G027430	Soltu.DM.01G027430	Soltu.DM.01G027430.1	protein_coding	0	1	1	10	0	0	0	4	0	6	1	0	0	0	0	0	0	0	1	0
Soltu.DM.01G027440	Soltu.DM.01G027440	Soltu.DM.01G027440.1	protein_coding	0	0	2	3	1	0	0	0	0	1	2	0	0	0	0	0	0	0	0	1
Soltu.DM.01G027450	Soltu.DM.01G027450	Soltu.DM.01G027450.1	protein_coding	0	0	0	4	0	0	0	0	0	0	0	0	0	0	0	0	0	0	0	4
Soltu.DM.01G027470	Soltu.DM.01G027470	Soltu.DM.01G027470.2	protein_coding	0	14	1	2	0	0	0	2	0	0	1	0	0	0	0	0	0	0	14	0
Soltu.DM.01G027480	Soltu.DM.01G027480	Soltu.DM.01G027480.1	protein_coding	0	3	1	20	0	0	0	15	0	5	1	0	0	1	0	0	0	0	3	0
Soltu.DM.01G027500	Soltu.DM.01G027500	Soltu.DM.01G027500.1	protein_coding	0	2	1	0	0	0	0	0	0	0	1	0	0	0	0	0	0	0	2	0
Soltu.DM.01G027540	Soltu.DM.01G027540	Soltu.DM.01G027540.1	protein_coding	0	0	0	7	0	0	0	0	0	0	0	0	0	0	0	0	0	0	0	7
Soltu.DM.01G027550	Soltu.DM.01G027550	Soltu.DM.01G027550.2	protein_coding	0	1	1	18	0	0	0	7	1	1	1	0	0	0	0	0	0	0	0	10
Soltu.DM.01G027570	Soltu.DM.01G027570	Soltu.DM.01G027570.1	protein_coding	0	3	6	12	0	0	0	9	0	2	6	0	0	0	0	0	0	0	3	1
Soltu.DM.01G027580	Soltu.DM.01G027580	Soltu.DM.01G027580.1	protein_coding	0	2	0	6	0	0	0	3	0	3	0	0	0	0	0	0	0	0	2	0
Soltu.DM.01G027590	Soltu.DM.01G027590	Soltu.DM.01G027590.2	protein_coding	0	1	2	1	0	0	0	0	0	1	2	0	0	0	0	0	0	0	1	0
Soltu.DM.01G027600	Soltu.DM.01G027600	Soltu.DM.01G027600.1	protein_coding	0	0	0	4	0	0	0	4	0	0	0	0	0	0	0	0	0	0	0	0
Soltu.DM.01G027610	Soltu.DM.01G027610	Soltu.DM.01G027610.1	protein_coding	0	0	0	2	0	0	0	0	0	2	0	0	0	0	0	0	0	0	0	0
Soltu.DM.01G027620	Soltu.DM.01G027620	Soltu.DM.01G027620.2	protein_coding	0	0	0	14	0	0	0	0	0	14	0	0	0	0	0	0	0	0	0	0
Soltu.DM.01G027640	Soltu.DM.01G027640	Soltu.DM.01G027640.1	protein_coding	0	0	0	16	0	0	0	1	0	0	0	0	0	0	0	0	0	0	0	15
Soltu.DM.01G027650	Soltu.DM.01G027650	Soltu.DM.01G027650.1	protein_coding	0	10	5	8	0	0	0	7	0	0	5	0	0	0	0	0	0	0	10	1
Soltu.DM.01G027660	Soltu.DM.01G027660	Soltu.DM.01G027660.2	protein_coding	0	0	0	7	0	0	0	7	0	0	0	0	0	0	0	0	0	0	0	0
Soltu.DM.01G027680	Soltu.DM.01G027680	Soltu.DM.01G027680.1	protein_coding	0	0	0	3	0	0	0	3	0	0	0	0	0	0	0	0	0	0	0	0
Soltu.DM.01G027690	Soltu.DM.01G027690	Soltu.DM.01G027690.1	protein_coding	0	3	0	0	0	0	0	0	0	1	0	0	0	1	0	0	0	0	2	0
Soltu.DM.01G027700	Soltu.DM.01G027700	Soltu.DM.01G027700.1	protein_coding	2	3	7	1	1	0	0	0	0	0	7	0	0	0	0	2	0	0	3	0
Soltu.DM.01G027710	Soltu.DM.01G027710	Soltu.DM.01G027710.1	protein_coding	0	0	0	7	0	0	0	0	0	0	0	0	0	0	0	0	0	0	0	7
Soltu.DM.01G027720	Soltu.DM.01G027720	Soltu.DM.01G027720.1	protein_coding	0	2	4	7	0	0	0	7	0	0	4	0	0	0	0	0	0	0	2	0
Soltu.DM.01G027730	Soltu.DM.01G027730	Soltu.DM.01G027730.1	protein_coding	0	1	0	17	0	0	0	6	0	11	0	0	0	0	0	0	0	0	1	0
Soltu.DM.01G027740	Soltu.DM.01G027740	Soltu.DM.01G027740.1	protein_coding	0	5	6	3	3	0	0	0	0	0	6	0	0	0	0	0	0	0	5	0
Soltu.DM.01G027760	Soltu.DM.01G027760	Soltu.DM.01G027760.1	protein_coding	0	0	0	5	0	0	0	0	0	0	0	0	0	0	0	0	0	0	0	5
Soltu.DM.01G027770	Soltu.DM.01G027770	Soltu.DM.01G027770.1	protein_coding	0	0	0	5	0	0	0	5	0	0	0	0	0	0	0	0	0	0	0	0
Soltu.DM.01G027790	Soltu.DM.01G027790	Soltu.DM.01G027790.1	protein_coding	0	5	14	0	0	0	0	0	0	0	14	0	0	0	0	0	0	0	5	0
Soltu.DM.01G027800	Soltu.DM.01G027800	Soltu.DM.01G027800.1	protein_coding	0	0	0	7	0	0	0	0	0	0	0	0	0	0	0	0	0	0	0	7
Soltu.DM.01G027810	Soltu.DM.01G027810	Soltu.DM.01G027810.1	protein_coding	0	1	0	21	0	0	0	0	0	21	0	0	0	0	0	0	0	0	1	0
Soltu.DM.01G027820	Soltu.DM.01G027820	Soltu.DM.01G027820.1	protein_coding	0	5	3	31	0	0	0	0	0	30	3	0	0	1	0	0	0	0	4	2
Soltu.DM.01G027830	Soltu.DM.01G027830	Soltu.DM.01G027830.1	protein_coding	0	7	4	0	0	0	0	0	0	1	4	0	0	1	0	0	0	0	6	0
Soltu.DM.01G027840	Soltu.DM.01G027840	Soltu.DM.01G027840.1	protein_coding	0	0	0	18	0	0	0	0	0	0	0	0	0	0	0	0	0	0	0	18
Soltu.DM.01G027850	Soltu.DM.01G027850	Soltu.DM.01G027850.1	protein_coding	0	0	0	18	0	0	0	18	0	0	0	0	0	0	0	0	0	0	0	0
Soltu.DM.01G027860	Soltu.DM.01G027860	Soltu.DM.01G027860.1	protein_coding	0	3	1	10	0	0	0	3	0	7	1	0	0	0	0	0	0	0	3	0
Soltu.DM.01G027870	Soltu.DM.01G027870	Soltu.DM.01G027870.1	protein_coding	0	2	1	7	0	0	0	7	0	0	1	0	0	0	0	0	0	0	2	0
Soltu.DM.01G027880	Soltu.DM.01G027880	Soltu.DM.01G027880.1	protein_coding	0	0	0	1	0	0	0	0	0	0	0	0	0	0	0	0	0	0	0	1
Soltu.DM.01G027890	Soltu.DM.01G027890	Soltu.DM.01G027890.1	protein_coding	0	1	0	6	0	0	0	0	0	0	0	0	0	0	0	0	0	0	1	6
Soltu.DM.01G027900	Soltu.DM.01G027900	Soltu.DM.01G027900.1	protein_coding	0	0	0	8	0	0	0	7	0	0	0	0	0	0	0	0	0	0	0	1
Soltu.DM.01G027920	Soltu.DM.01G027920	Soltu.DM.01G027920.1	protein_coding	0	0	0	1	0	0	0	1	0	0	0	0	0	0	0	0	0	0	0	0
Soltu.DM.01G027960	Soltu.DM.01G027960	Soltu.DM.01G027960.1	protein_coding	0	2	4	26	10	0	0	9	0	5	4	0	0	0	0	0	0	0	2	2
Soltu.DM.01G027970	Soltu.DM.01G027970	Soltu.DM.01G027970.1	protein_coding	0	9	1	28	5	0	0	15	0	10	1	0	0	2	0	0	0	0	7	0
Soltu.DM.01G027990	Soltu.DM.01G027990	Soltu.DM.01G027990.1	protein_coding	0	13	4	4	0	0	0	4	0	0	4	0	0	0	0	0	0	0	13	0
Soltu.DM.01G028000	Soltu.DM.01G028000	Soltu.DM.01G028000.1	protein_coding	0	0	3	38	20	0	0	0	0	11	3	0	0	0	0	0	0	0	0	7
Soltu.DM.01G028010	Soltu.DM.01G028010	Soltu.DM.01G028010.1	protein_coding	0	6	1	13	0	0	0	13	0	0	1	0	0	0	0	0	0	0	6	0
Soltu.DM.01G028020	Soltu.DM.01G028020	Soltu.DM.01G028020.1	protein_coding	0	0	1	3	0	0	0	0	0	3	1	0	0	0	0	0	0	0	0	0
Soltu.DM.01G028030	Soltu.DM.01G028030	Soltu.DM.01G028030.1	protein_coding	0	0	0	4	0	0	0	4	0	0	0	0	0	0	0	0	0	0	0	0
Soltu.DM.01G028040	Soltu.DM.01G028040	Soltu.DM.01G028040.1	protein_coding	0	6	1	39	13	0	0	15	0	7	1	0	0	0	0	0	0	0	6	4
Soltu.DM.01G028050	Soltu.DM.01G028050	Soltu.DM.01G028050.1	protein_coding	0	6	0	36	9	0	0	27	0	0	0	0	0	0	0	0	0	0	6	0
Soltu.DM.01G028110	Soltu.DM.01G028110	Soltu.DM.01G028110.1	protein_coding	0	0	1	15	10	0	0	0	0	2	1	0	0	0	0	0	0	0	0	3
Soltu.DM.01G028120	Soltu.DM.01G028120	Soltu.DM.01G028120.2	protein_coding	0	1	0	18	0	0	0	6	0	12	0	0	0	1	0	0	0	0	1	0
Soltu.DM.01G028130	Soltu.DM.01G028130	Soltu.DM.01G028130.1	protein_coding	0	0	0	20	0	0	0	10	0	0	0	0	0	0	0	0	0	0	0	10
Soltu.DM.01G028150	Soltu.DM.01G028150	Soltu.DM.01G028150.1	protein_coding	0	0	0	12	0	0	0	0	0	0	0	0	0	0	0	0	0	0	0	12
Soltu.DM.01G028160	Soltu.DM.01G028160	Soltu.DM.01G028160.1	protein_coding	0	0	0	12	0	0	0	12	0	0	0	0	0	0	0	0	0	0	0	0
Soltu.DM.01G028190	Soltu.DM.01G028190	Soltu.DM.01G028190.1	protein_coding	0	0	1	8	8	0	0	0	0	0	1	0	0	0	0	0	0	0	0	0
Soltu.DM.01G028200	Soltu.DM.01G028200	Soltu.DM.01G028200.1	protein_coding	0	4	3	0	0	0	0	0	0	0	3	0	0	0	0	0	0	0	4	0
Soltu.DM.01G028230	Soltu.DM.01G028230	Soltu.DM.01G028230.1	protein_coding	0	2	5	11	0	0	0	5	0	6	5	0	0	0	0	0	0	0	2	0
Soltu.DM.01G028240	Soltu.DM.01G028240	Soltu.DM.01G028240.1	protein_coding	0	0	0	19	0	0	0	13	0	5	0	0	0	0	0	0	0	0	0	1
Soltu.DM.01G028250	Soltu.DM.01G028250	Soltu.DM.01G028250.1	protein_coding	0	0	2	6	0	0	0	0	0	6	2	0	0	0	0	0	0	0	0	0
Soltu.DM.01G028270	Soltu.DM.01G028270	Soltu.DM.01G028270.2	protein_coding	0	1	0	0	0	0	0	0	0	0	0	0	0	0	0	0	0	0	1	0
Soltu.DM.01G028300	Soltu.DM.01G028300	Soltu.DM.01G028300.1	protein_coding	0	0	0	1	0	0	0	1	0	0	0	0	0	0	0	0	0	0	0	0
Soltu.DM.01G028310	Soltu.DM.01G028310	Soltu.DM.01G028310.1	protein_coding	0	0	0	1	0	0	0	0	0	0	0	0	0	0	0	0	0	0	0	1
Soltu.DM.01G028350	Soltu.DM.01G028350	Soltu.DM.01G028350.1	protein_coding	0	0	0	2	0	0	0	2	0	0	0	0	0	0	0	0	0	0	0	0
Soltu.DM.01G028360	Soltu.DM.01G028360	Soltu.DM.01G028360.1	protein_coding	0	0	2	0	0	0	0	0	0	0	2	0	0	0	0	0	0	0	0	0
Soltu.DM.01G028370	Soltu.DM.01G028370	Soltu.DM.01G028370.1	protein_coding	0	0	0	1	0	0	0	1	0	0	0	0	0	0	0	0	0	0	0	0
Soltu.DM.01G028380	Soltu.DM.01G028380	Soltu.DM.01G028380.1	protein_coding	0	0	0	4	0	0	0	0	0	0	0	0	0	0	0	0	0	0	0	4
Soltu.DM.01G028390	Soltu.DM.01G028390	Soltu.DM.01G028390.1	protein_coding	0	2	8	0	0	0	0	0	0	0	8	0	0	0	0	0	0	0	2	0
Soltu.DM.01G028400	Soltu.DM.01G028400	Soltu.DM.01G028400.1	protein_coding	0	0	0	10	0	0	0	0	0	0	0	0	0	0	0	0	0	0	0	10
Soltu.DM.01G028430	Soltu.DM.01G028430	Soltu.DM.01G028430.1	protein_coding	0	1	2	0	0	0	0	0	0	0	2	0	0	0	0	0	0	0	1	0
Soltu.DM.01G028440	Soltu.DM.01G028440	Soltu.DM.01G028440.1	protein_coding	0	9	6	0	0	0	0	0	0	0	6	0	0	0	0	0	0	0	9	0
Soltu.DM.01G028450	Soltu.DM.01G028450	Soltu.DM.01G028450.1	protein_coding	0	0	0	15	0	0	0	0	0	0	0	0	0	0	0	0	0	0	0	15
Soltu.DM.01G028470	Soltu.DM.01G028470	Soltu.DM.01G028470.1	protein_coding	0	0	0	1	0	0	0	1	0	0	0	0	0	0	0	0	0	0	0	0
Soltu.DM.01G028480	Soltu.DM.01G028480	Soltu.DM.01G028480.1	protein_coding	0	0	0	20	0	0	0	0	0	0	0	0	0	0	0	0	0	0	0	20
Soltu.DM.01G028490	Soltu.DM.01G028490	Soltu.DM.01G028490.1	protein_coding	0	8	3	9	4	0	0	0	0	6	3	0	0	1	0	0	0	0	7	0
Soltu.DM.01G028500	Soltu.DM.01G028500	Soltu.DM.01G028500.1	protein_coding	0	2	2	4	0	0	3	0	0	1	2	0	0	0	0	0	0	0	2	0
Soltu.DM.01G028520	Soltu.DM.01G028520	Soltu.DM.01G028520.3	protein_coding	0	3	1	2	0	0	0	0	0	2	1	0	0	1	0	0	0	0	3	0
Soltu.DM.01G028530	Soltu.DM.01G028530	Soltu.DM.01G028530.1	protein_coding	0	4	0	13	0	0	0	0	0	13	0	0	0	0	0	0	0	0	4	0
Soltu.DM.01G028540	Soltu.DM.01G028540	Soltu.DM.01G028540.1	protein_coding	0	0	0	5	0	0	0	5	0	0	0	0	0	0	0	0	0	0	0	0
Soltu.DM.01G028610	Soltu.DM.01G028610	Soltu.DM.01G028610.1	protein_coding	0	0	0	1	0	0	0	0	0	1	0	0	0	0	0	0	0	0	0	0
Soltu.DM.01G028650	Soltu.DM.01G028650	Soltu.DM.01G028650.3	protein_coding	0	7	3	20	0	0	0	0	0	22	3	0	0	2	0	0	0	0	5	0
Soltu.DM.01G028660	Soltu.DM.01G028660	Soltu.DM.01G028660.1	protein_coding	0	0	0	13	1	0	0	1	0	3	0	0	0	0	0	0	0	0	0	8
Soltu.DM.01G028670	Soltu.DM.01G028670	Soltu.DM.01G028670.1	protein_coding	0	3	1	1	0	0	0	1	0	0	1	0	0	0	0	0	0	0	3	0
Soltu.DM.01G028680	Soltu.DM.01G028680	Soltu.DM.01G028680.1	protein_coding	0	4	10	0	0	0	0	0	0	0	10	0	0	0	0	0	0	0	4	0
Soltu.DM.01G028690	Soltu.DM.01G028690	Soltu.DM.01G028690.1	protein_coding	0	0	0	14	0	0	0	14	0	0	0	0	0	0	0	0	0	0	0	0
Soltu.DM.01G028710	Soltu.DM.01G028710	Soltu.DM.01G028710.1	protein_coding	0	4	1	0	0	0	0	0	0	0	1	0	0	0	0	0	0	0	4	0
Soltu.DM.01G028720	Soltu.DM.01G028720	Soltu.DM.01G028720.1	protein_coding	0	0	0	5	0	0	0	0	0	0	0	0	0	0	0	0	0	0	0	5
Soltu.DM.01G028730	Soltu.DM.01G028730	Soltu.DM.01G028730.1	protein_coding	0	0	0	5	0	0	0	0	0	0	0	0	0	0	0	0	0	0	0	5
Soltu.DM.01G028750	Soltu.DM.01G028750	Soltu.DM.01G028750.1	protein_coding	0	0	1	0	0	0	0	0	0	0	1	0	0	1	0	0	0	0	0	0
Soltu.DM.01G028760	Soltu.DM.01G028760	Soltu.DM.01G028760.1	protein_coding	0	6	4	0	0	0	0	0	0	0	4	0	0	0	0	0	0	0	6	0
Soltu.DM.01G028770	Soltu.DM.01G028770	Soltu.DM.01G028770.5	protein_coding	1	11	5	28	1	0	0	2	0	29	5	1	0	3	0	0	0	0	8	0
Soltu.DM.01G028780	Soltu.DM.01G028780	Soltu.DM.01G028780.2	protein_coding	0	0	0	9	0	0	0	7	0	0	0	0	0	0	0	0	0	0	0	2
Soltu.DM.01G028790	Soltu.DM.01G028790	Soltu.DM.01G028790.1	protein_coding	0	1	2	15	0	0	0	3	0	12	2	0	0	0	0	0	0	0	1	0
Soltu.DM.01G028800	Soltu.DM.01G028800	Soltu.DM.01G028800.1	protein_coding	0	0	0	18	0	0	0	8	0	0	0	0	0	0	0	0	0	0	0	10
Soltu.DM.01G028820	Soltu.DM.01G028820	Soltu.DM.01G028820.1	protein_coding	0	7	10	18	1	0	0	0	0	17	10	0	0	0	0	0	0	0	7	0
Soltu.DM.01G028830	Soltu.DM.01G028830	Soltu.DM.01G028830.1	protein_coding	0	8	10	7	0	0	0	1	0	6	10	0	0	0	0	0	0	0	8	0
Soltu.DM.01G028840	Soltu.DM.01G028840	Soltu.DM.01G028840.2	protein_coding	0	1	2	4	0	0	0	0	0	4	2	0	0	0	0	0	0	0	1	0
Soltu.DM.01G028850	Soltu.DM.01G028850	Soltu.DM.01G028850.3	protein_coding	0	3	1	39	0	0	0	25	0	7	1	0	0	0	0	0	0	0	3	7
Soltu.DM.01G028860	Soltu.DM.01G028860	Soltu.DM.01G028860.3	protein_coding	0	3	1	51	1	0	0	16	0	23	1	0	0	0	0	0	0	0	3	11
Soltu.DM.01G028870	Soltu.DM.01G028870	Soltu.DM.01G028870.1	protein_coding	0	2	3	26	0	0	0	0	0	11	3	0	0	0	0	0	0	0	2	15
Soltu.DM.01G028880	Soltu.DM.01G028880	Soltu.DM.01G028880.2	protein_coding	0	7	1	5	1	0	0	4	0	0	1	0	0	0	0	0	0	0	7	0
Soltu.DM.01G028890	Soltu.DM.01G028890	Soltu.DM.01G028890.1	protein_coding	2	4	16	47	0	0	0	9	0	38	16	0	0	0	0	2	0	0	4	0
Soltu.DM.01G028930	Soltu.DM.01G028930	Soltu.DM.01G028930.1	protein_coding	0	0	0	11	0	0	0	0	0	3	0	0	0	0	0	0	0	0	0	8
Soltu.DM.01G028940	Soltu.DM.01G028940	Soltu.DM.01G028940.1	protein_coding	0	1	0	7	0	0	0	0	0	7	0	0	0	0	0	0	0	0	1	0
Soltu.DM.01G028950	Soltu.DM.01G028950	Soltu.DM.01G028950.1	protein_coding	0	0	0	8	0	0	0	8	0	0	0	0	0	0	0	0	0	0	0	0
Soltu.DM.01G028960	Soltu.DM.01G028960	Soltu.DM.01G028960.1	protein_coding	0	5	0	3	0	0	0	0	0	0	0	0	0	0	0	0	0	0	5	3
Soltu.DM.01G028970	Soltu.DM.01G028970	Soltu.DM.01G028970.1	protein_coding	0	1	1	21	0	0	0	13	0	4	1	0	0	1	0	0	0	0	0	5
Soltu.DM.01G028990	Soltu.DM.01G028990	Soltu.DM.01G028990.1	protein_coding	0	0	0	3	0	0	0	3	0	0	0	0	0	0	0	0	0	0	0	0
Soltu.DM.01G029000	Soltu.DM.01G029000	Soltu.DM.01G029000.1	protein_coding	0	0	0	4	0	0	0	3	0	0	0	0	0	0	0	0	0	0	0	1
Soltu.DM.01G029010	Soltu.DM.01G029010	Soltu.DM.01G029010.1	protein_coding	0	0	0	4	0	0	0	3	0	1	0	0	0	0	0	0	0	0	0	0
Soltu.DM.01G029020	Soltu.DM.01G029020	Soltu.DM.01G029020.2	protein_coding	0	1	0	26	0	0	0	2	0	24	0	0	0	0	0	0	0	0	1	0
Soltu.DM.01G029030	Soltu.DM.01G029030	Soltu.DM.01G029030.1	protein_coding	0	0	0	25	0	0	0	22	0	2	0	0	0	0	0	0	0	0	0	1
Soltu.DM.01G029040	Soltu.DM.01G029040	Soltu.DM.01G029040.1	protein_coding	0	0	0	24	0	0	0	2	0	0	0	0	0	0	0	0	0	0	0	22
Soltu.DM.01G029050	Soltu.DM.01G029050	Soltu.DM.01G029050.1	protein_coding	0	3	2	19	4	0	0	2	0	13	2	0	0	0	0	0	0	0	3	0
Soltu.DM.01G029060	Soltu.DM.01G029060	Soltu.DM.01G029060.1	protein_coding	0	0	0	8	0	0	0	8	0	0	0	0	0	0	0	0	0	0	0	0
Soltu.DM.01G029070	Soltu.DM.01G029070	Soltu.DM.01G029070.1	protein_coding	0	4	4	11	0	0	0	11	0	0	4	0	0	0	0	0	0	0	4	0
Soltu.DM.01G029080	Soltu.DM.01G029080	Soltu.DM.01G029080.1	protein_coding	0	0	0	33	0	0	0	8	0	0	0	0	0	0	0	0	0	0	0	25
Soltu.DM.01G029090	Soltu.DM.01G029090	Soltu.DM.01G029090.1	protein_coding	0	5	10	39	0	0	0	8	0	10	10	0	0	0	0	0	0	0	5	21
Soltu.DM.01G029100	Soltu.DM.01G029100	Soltu.DM.01G029100.5	protein_coding	0	7	14	4	0	0	0	4	0	0	14	0	0	0	0	0	0	0	7	0
Soltu.DM.01G029110	Soltu.DM.01G029110	Soltu.DM.01G029110.1	protein_coding	0	0	0	16	0	0	0	16	0	0	0	0	0	0	0	0	0	0	0	0
Soltu.DM.01G029120	Soltu.DM.01G029120	Soltu.DM.01G029120.1	protein_coding	0	8	7	1	0	0	0	1	0	0	7	0	0	0	0	0	0	0	8	0
Soltu.DM.01G029130	Soltu.DM.01G029130	Soltu.DM.01G029130.1	protein_coding	0	0	0	16	0	0	0	0	0	0	0	0	0	0	0	0	0	0	0	16
Soltu.DM.01G029140	Soltu.DM.01G029140	Soltu.DM.01G029140.1	protein_coding	0	0	0	2	0	0	0	0	0	2	0	0	0	0	0	0	0	0	0	0
Soltu.DM.01G029150	Soltu.DM.01G029150	Soltu.DM.01G029150.3	protein_coding	0	0	0	13	0	0	0	2	0	0	0	0	0	0	0	0	0	0	0	11
Soltu.DM.01G029160	Soltu.DM.01G029160	Soltu.DM.01G029160.1	protein_coding	0	2	0	19	0	1	4	8	0	7	0	0	0	0	0	0	0	0	1	0
Soltu.DM.01G029170	Soltu.DM.01G029170	Soltu.DM.01G029170.1	protein_coding	0	7	1	12	0	0	0	12	0	0	1	0	0	0	0	0	0	0	7	0
Soltu.DM.01G029180	Soltu.DM.01G029180	Soltu.DM.01G029180.1	protein_coding	0	1	0	0	0	0	0	0	0	0	0	0	0	0	0	0	0	0	1	0
Soltu.DM.01G029190	Soltu.DM.01G029190	Soltu.DM.01G029190.1	protein_coding	0	0	0	4	0	0	0	4	0	0	0	0	0	0	0	0	0	0	0	0
Soltu.DM.01G029200	Soltu.DM.01G029200	Soltu.DM.01G029200.1	protein_coding	0	0	0	20	0	0	0	16	0	0	0	0	0	0	0	0	0	0	0	4
Soltu.DM.01G029220	Soltu.DM.01G029220	Soltu.DM.01G029220.1	protein_coding	0	2	1	36	2	0	0	19	0	15	1	0	0	0	0	0	0	0	2	0
Soltu.DM.01G029230	Soltu.DM.01G029230	Soltu.DM.01G029230.1	protein_coding	0	0	0	4	0	0	0	4	0	0	0	0	0	0	0	0	0	0	0	0
Soltu.DM.01G029250	Soltu.DM.01G029250	Soltu.DM.01G029250.3	protein_coding	0	5	3	12	0	0	0	0	0	13	3	0	0	1	0	0	0	0	4	0
Soltu.DM.01G029260	Soltu.DM.01G029260	Soltu.DM.01G029260.1	protein_coding	0	2	1	2	0	0	0	2	0	0	1	0	0	0	0	0	0	0	2	0
Soltu.DM.01G029270	Soltu.DM.01G029270	Soltu.DM.01G029270.1	protein_coding	0	0	0	3	0	0	0	3	0	0	0	0	0	0	0	0	0	0	0	0
Soltu.DM.01G029290	Soltu.DM.01G029290	Soltu.DM.01G029290.3	protein_coding	0	0	0	9	0	0	0	9	0	0	0	0	0	0	0	0	0	0	0	0
Soltu.DM.01G029300	Soltu.DM.01G029300	Soltu.DM.01G029300.1	protein_coding	0	3	2	20	4	0	0	16	0	0	2	0	0	0	0	0	0	0	3	0
Soltu.DM.01G029310	Soltu.DM.01G029310	Soltu.DM.01G029310.1	protein_coding	0	0	0	25	0	0	0	16	0	0	0	0	0	0	0	0	0	0	0	9
Soltu.DM.01G029320	Soltu.DM.01G029320	Soltu.DM.01G029320.1	protein_coding	0	5	8	13	0	0	0	9	0	3	8	0	0	0	0	0	0	0	5	1
Soltu.DM.01G029330	Soltu.DM.01G029330	Soltu.DM.01G029330.1	protein_coding	0	0	1	16	0	0	0	16	0	0	1	0	0	0	0	0	0	0	0	0
Soltu.DM.01G029350	Soltu.DM.01G029350	Soltu.DM.01G029350.1	protein_coding	0	0	0	7	0	0	0	0	0	0	0	0	0	0	0	0	0	0	0	7
Soltu.DM.01G029360	Soltu.DM.01G029360	Soltu.DM.01G029360.1	protein_coding	1	1	2	3	0	0	0	0	0	3	2	0	0	0	0	1	0	0	1	0
Soltu.DM.01G029370	Soltu.DM.01G029370	Soltu.DM.01G029370.1	protein_coding	0	0	0	2	0	0	0	0	0	0	0	0	0	0	0	0	0	0	0	2
Soltu.DM.01G029380	Soltu.DM.01G029380	Soltu.DM.01G029380.1	protein_coding	0	0	0	2	0	0	0	2	0	0	0	0	0	0	0	0	0	0	0	0
Soltu.DM.01G029400	Soltu.DM.01G029400	Soltu.DM.01G029400.1	protein_coding	0	0	0	4	0	0	0	4	0	0	0	0	0	0	0	0	0	0	0	0
Soltu.DM.01G029410	Soltu.DM.01G029410	Soltu.DM.01G029410.1	protein_coding	0	0	4	0	0	0	0	0	0	0	4	0	0	0	0	0	0	0	0	0
Soltu.DM.01G029420	Soltu.DM.01G029420	Soltu.DM.01G029420.1	protein_coding	0	0	0	7	0	0	0	4	0	0	0	0	0	0	0	0	0	0	0	3
Soltu.DM.01G029430	Soltu.DM.01G029430	Soltu.DM.01G029430.1	protein_coding	0	5	0	9	0	0	0	0	0	8	0	0	0	0	0	0	0	0	5	1
Soltu.DM.01G029470	Soltu.DM.01G029470	Soltu.DM.01G029470.1	protein_coding	0	0	0	5	0	0	0	5	0	0	0	0	0	0	0	0	0	0	0	0
Soltu.DM.01G029480	Soltu.DM.01G029480	Soltu.DM.01G029480.1	protein_coding	0	0	0	7	0	0	0	7	0	0	0	0	0	0	0	0	0	0	0	0
Soltu.DM.01G029490	Soltu.DM.01G029490	Soltu.DM.01G029490.1	protein_coding	0	4	2	1	0	0	0	0	0	3	2	0	0	2	0	0	0	0	2	0
Soltu.DM.01G029510	Soltu.DM.01G029510	Soltu.DM.01G029510.1	protein_coding	0	8	2	5	0	0	0	0	0	5	2	0	0	0	0	0	0	0	8	0
Soltu.DM.01G029520	Soltu.DM.01G029520	Soltu.DM.01G029520.1	protein_coding	0	0	0	1	0	0	0	1	0	0	0	0	0	0	0	0	0	0	0	0
Soltu.DM.01G029530	Soltu.DM.01G029530	Soltu.DM.01G029530.1	protein_coding	0	2	2	11	0	0	0	0	0	12	2	0	0	1	0	0	0	0	1	0
Soltu.DM.01G029540	Soltu.DM.01G029540	Soltu.DM.01G029540.1	protein_coding	0	0	0	7	0	0	0	0	0	7	0	0	0	0	0	0	0	0	0	0
Soltu.DM.01G029550	Soltu.DM.01G029550	Soltu.DM.01G029550.1	protein_coding	0	0	1	11	0	0	0	0	0	11	1	0	0	0	0	0	0	0	0	0
Soltu.DM.01G029560	Soltu.DM.01G029560	Soltu.DM.01G029560.1	protein_coding	0	0	0	12	0	0	0	12	0	0	0	0	0	0	0	0	0	0	0	0
Soltu.DM.01G029570	Soltu.DM.01G029570	Soltu.DM.01G029570.1	protein_coding	0	0	0	34	0	0	0	28	0	0	0	0	0	0	0	0	0	0	0	6
Soltu.DM.01G029580	Soltu.DM.01G029580	Soltu.DM.01G029580.1	protein_coding	0	9	8	56	0	0	0	0	0	43	8	0	0	2	0	0	0	0	7	15
Soltu.DM.01G029590	Soltu.DM.01G029590	Soltu.DM.01G029590.3	protein_coding	0	3	1	22	4	0	0	11	0	8	1	0	0	1	0	0	0	0	2	0
Soltu.DM.01G029650	Soltu.DM.01G029650	Soltu.DM.01G029650.1	protein_coding	0	0	0	3	0	0	0	3	0	0	0	0	0	0	0	0	0	0	0	0
Soltu.DM.01G029660	Soltu.DM.01G029660	Soltu.DM.01G029660.1	protein_coding	0	2	4	0	0	0	0	0	0	0	4	0	0	0	0	0	0	0	2	0
Soltu.DM.01G029670	Soltu.DM.01G029670	Soltu.DM.01G029670.1	protein_coding	0	8	4	0	0	0	0	0	0	0	4	0	0	0	0	0	0	0	8	0
Soltu.DM.01G029690	Soltu.DM.01G029690	Soltu.DM.01G029690.1	protein_coding	0	0	2	0	0	0	0	0	0	0	2	0	0	0	0	0	0	0	0	0
Soltu.DM.01G029710	Soltu.DM.01G029710	Soltu.DM.01G029710.1	protein_coding	0	0	0	2	0	0	0	0	0	0	0	0	0	0	0	0	0	0	0	2
Soltu.DM.01G029750	Soltu.DM.01G029750	Soltu.DM.01G029750.1	protein_coding	0	2	1	7	0	0	0	7	0	0	1	0	0	0	0	0	0	0	2	0
Soltu.DM.01G029760	Soltu.DM.01G029760	Soltu.DM.01G029760.2	protein_coding	0	0	0	13	0	0	2	3	0	5	0	0	0	0	0	0	0	0	0	3
Soltu.DM.01G029770	Soltu.DM.01G029770	Soltu.DM.01G029770.1	protein_coding	0	0	0	10	0	0	0	7	0	0	0	0	0	0	0	0	0	0	0	3
Soltu.DM.01G029780	Soltu.DM.01G029780	Soltu.DM.01G029780.1	protein_coding	0	0	0	3	0	0	0	3	0	0	0	0	0	0	0	0	0	0	0	0
Soltu.DM.01G029790	Soltu.DM.01G029790	Soltu.DM.01G029790.1	protein_coding	0	0	1	7	0	0	0	7	0	0	1	0	0	0	0	0	0	0	0	0
Soltu.DM.01G029800	Soltu.DM.01G029800	Soltu.DM.01G029800.1	protein_coding	0	2	4	15	0	0	0	2	0	0	4	0	0	1	0	0	0	1	1	13
Soltu.DM.01G029810	Soltu.DM.01G029810	Soltu.DM.01G029810.1	protein_coding	0	0	0	13	0	0	0	13	0	0	0	0	0	0	0	0	0	0	0	0
Soltu.DM.01G029820	Soltu.DM.01G029820	Soltu.DM.01G029820.1	protein_coding	0	3	1	9	0	0	0	0	0	9	1	0	0	0	0	0	0	0	3	0
Soltu.DM.01G029830	Soltu.DM.01G029830	Soltu.DM.01G029830.1	protein_coding	0	0	0	13	0	0	0	13	0	0	0	0	0	0	0	0	0	0	0	0
Soltu.DM.01G029850	Soltu.DM.01G029850	Soltu.DM.01G029850.1	protein_coding	1	2	3	32	0	0	0	28	0	0	3	0	0	1	0	1	0	1	1	4
Soltu.DM.01G029860	Soltu.DM.01G029860	Soltu.DM.01G029860.1	protein_coding	0	9	6	23	0	0	0	21	0	3	6	0	0	1	0	0	0	0	8	0
Soltu.DM.01G029890	Soltu.DM.01G029890	Soltu.DM.01G029890.1	protein_coding	0	1	1	6	0	0	0	0	0	0	1	0	0	0	0	0	0	0	1	6
Soltu.DM.01G029900	Soltu.DM.01G029900	Soltu.DM.01G029900.1	protein_coding	0	1	0	20	0	0	0	2	0	18	0	0	0	0	0	0	0	0	1	0
Soltu.DM.01G029910	Soltu.DM.01G029910	Soltu.DM.01G029910.2	protein_coding	0	0	0	4	0	0	0	0	0	0	0	0	0	0	0	0	0	0	0	4
Soltu.DM.01G029940	Soltu.DM.01G029940	Soltu.DM.01G029940.1	protein_coding	0	0	0	5	0	0	0	5	0	0	0	0	0	0	0	0	0	0	0	0
Soltu.DM.01G029950	Soltu.DM.01G029950	Soltu.DM.01G029950.1	protein_coding	0	2	1	16	0	0	0	0	0	2	1	0	0	0	0	0	0	0	2	14
Soltu.DM.01G029960	Soltu.DM.01G029960	Soltu.DM.01G029960.1	protein_coding	0	7	7	5	0	0	0	0	0	0	7	0	0	0	0	0	0	0	7	5
Soltu.DM.01G029970	Soltu.DM.01G029970	Soltu.DM.01G029970.1	protein_coding	0	4	1	0	0	0	0	0	0	0	1	0	0	0	0	0	0	0	4	0
Soltu.DM.01G029980	Soltu.DM.01G029980	Soltu.DM.01G029980.1	protein_coding	0	5	6	10	0	0	0	0	0	10	6	0	0	1	0	0	0	0	5	0
Soltu.DM.01G029990	Soltu.DM.01G029990	Soltu.DM.01G029990.1	protein_coding	0	0	0	21	0	0	0	21	0	0	0	0	0	0	0	0	0	0	0	0
Soltu.DM.01G030000	Soltu.DM.01G030000	Soltu.DM.01G030000.1	protein_coding	0	3	4	4	2	0	0	0	0	2	4	0	0	0	0	0	0	0	3	0
Soltu.DM.01G030010	Soltu.DM.01G030010	Soltu.DM.01G030010.1	protein_coding	0	2	3	8	7	0	0	0	0	1	3	0	0	0	0	0	0	0	2	0
Soltu.DM.01G030020	Soltu.DM.01G030020	Soltu.DM.01G030020.1	protein_coding	0	0	0	12	0	0	0	12	0	0	0	0	0	0	0	0	0	0	0	0
Soltu.DM.01G030030	Soltu.DM.01G030030	Soltu.DM.01G030030.1	protein_coding	0	8	6	3	1	0	0	0	0	2	6	0	0	0	0	0	0	0	8	0
Soltu.DM.01G030060	Soltu.DM.01G030060	Soltu.DM.01G030060.1	protein_coding	0	0	0	16	0	0	0	0	0	16	0	0	0	0	0	0	0	0	0	0
Soltu.DM.01G030070	Soltu.DM.01G030070	Soltu.DM.01G030070.3	protein_coding	0	0	0	3	0	0	0	3	0	0	0	0	0	0	0	0	0	0	0	0
Soltu.DM.01G030090	Soltu.DM.01G030090	Soltu.DM.01G030090.2	protein_coding	0	4	3	15	8	0	0	0	0	1	3	0	0	0	0	0	0	0	4	6
Soltu.DM.01G030110	Soltu.DM.01G030110	Soltu.DM.01G030110.2	protein_coding	0	3	3	16	0	0	0	0	0	0	3	0	0	0	0	0	0	0	3	16
Soltu.DM.01G030120	Soltu.DM.01G030120	Soltu.DM.01G030120.1	protein_coding	0	0	0	7	0	0	0	6	0	0	0	0	0	0	0	0	0	0	0	1
Soltu.DM.01G030130	Soltu.DM.01G030130	Soltu.DM.01G030130.1	protein_coding	0	0	0	1	0	0	0	0	0	1	0	0	0	0	0	0	0	0	0	0
Soltu.DM.01G030140	Soltu.DM.01G030140	Soltu.DM.01G030140.1	protein_coding	0	0	1	0	0	0	0	0	0	0	1	0	0	0	0	0	0	0	0	0
Soltu.DM.01G030150	Soltu.DM.01G030150	Soltu.DM.01G030150.1	protein_coding	0	1	0	0	0	0	0	0	0	0	0	0	0	0	0	0	0	0	1	0
Soltu.DM.01G030160	Soltu.DM.01G030160	Soltu.DM.01G030160.1	protein_coding	0	0	0	4	0	0	0	1	0	0	0	0	0	0	0	0	0	0	0	3
Soltu.DM.01G030170	Soltu.DM.01G030170	Soltu.DM.01G030170.1	protein_coding	0	0	0	4	0	0	0	3	0	0	0	0	0	0	0	0	0	0	0	1
Soltu.DM.01G030180	Soltu.DM.01G030180	Soltu.DM.01G030180.1	protein_coding	0	0	0	3	0	0	0	0	0	0	0	0	0	0	0	0	0	0	0	3
Soltu.DM.01G030190	Soltu.DM.01G030190	Soltu.DM.01G030190.1	protein_coding	0	0	0	1	0	0	0	1	0	0	0	0	0	0	0	0	0	0	0	0
Soltu.DM.01G030200	Soltu.DM.01G030200	Soltu.DM.01G030200.1	protein_coding	0	1	1	6	0	0	0	6	0	0	1	0	0	0	0	0	0	0	1	0
Soltu.DM.01G030220	Soltu.DM.01G030220	Soltu.DM.01G030220.1	protein_coding	0	0	4	10	0	0	0	10	0	0	4	0	0	0	0	0	0	0	0	0
Soltu.DM.01G030310	Soltu.DM.01G030310	Soltu.DM.01G030310.1	protein_coding	0	0	0	5	5	0	0	0	0	0	0	0	0	0	0	0	0	0	0	0
Soltu.DM.01G030320	Soltu.DM.01G030320	Soltu.DM.01G030320.1	protein_coding	0	0	0	1	0	0	0	1	0	0	0	0	0	0	0	0	0	0	0	0
Soltu.DM.01G030330	Soltu.DM.01G030330	Soltu.DM.01G030330.1	protein_coding	0	0	0	1	0	0	0	1	0	0	0	0	0	0	0	0	0	0	0	0
Soltu.DM.01G030340	Soltu.DM.01G030340	Soltu.DM.01G030340.1	protein_coding	0	2	1	2	0	0	0	1	0	0	1	0	0	0	0	0	0	0	2	1
Soltu.DM.01G030350	Soltu.DM.01G030350	Soltu.DM.01G030350.1	protein_coding	0	0	0	1	0	0	0	1	0	0	0	0	0	0	0	0	0	0	0	0
Soltu.DM.01G030360	Soltu.DM.01G030360	Soltu.DM.01G030360.1	protein_coding	0	0	1	0	0	0	0	0	0	0	1	0	0	0	0	0	0	0	0	0
Soltu.DM.01G030370	Soltu.DM.01G030370	Soltu.DM.01G030370.1	protein_coding	0	0	0	1	0	0	0	1	0	0	0	0	0	0	0	0	0	0	0	0
Soltu.DM.01G030380	Soltu.DM.01G030380	Soltu.DM.01G030380.1	protein_coding	0	0	0	5	0	0	0	0	0	0	0	0	0	0	0	0	0	0	0	5
Soltu.DM.01G030390	Soltu.DM.01G030390	Soltu.DM.01G030390.1	protein_coding	0	5	0	0	0	0	0	0	0	0	0	0	0	0	0	0	0	0	5	0
Soltu.DM.01G030400	Soltu.DM.01G030400	Soltu.DM.01G030400.1	protein_coding	0	0	0	5	0	0	0	5	0	0	0	0	0	0	0	0	0	0	0	0
Soltu.DM.01G030410	Soltu.DM.01G030410	Soltu.DM.01G030410.1	protein_coding	0	0	0	5	0	0	0	5	0	0	0	0	0	0	0	0	0	0	0	0
Soltu.DM.01G030420	Soltu.DM.01G030420	Soltu.DM.01G030420.2	protein_coding	0	1	2	24	0	0	0	0	0	24	2	0	0	0	0	0	0	0	1	0
Soltu.DM.01G030520	Soltu.DM.01G030520	Soltu.DM.01G030520.1	protein_coding	0	0	0	2	0	0	0	2	0	0	0	0	0	0	0	0	0	0	0	0
Soltu.DM.01G030530	Soltu.DM.01G030530	Soltu.DM.01G030530.1	protein_coding	0	0	0	2	0	0	0	0	0	2	0	0	0	0	0	0	0	0	0	0
Soltu.DM.01G030660	Soltu.DM.01G030660	Soltu.DM.01G030660.1	protein_coding	0	0	0	3	0	0	0	3	0	0	0	0	0	0	0	0	0	0	0	0
Soltu.DM.01G030720	Soltu.DM.01G030720	Soltu.DM.01G030720.1	protein_coding	0	0	0	7	0	0	0	0	0	0	0	0	0	0	0	0	0	0	0	7
Soltu.DM.01G030780	Soltu.DM.01G030780	Soltu.DM.01G030780.1	protein_coding	0	0	0	17	0	0	0	0	0	0	0	0	0	0	0	0	0	0	0	17
Soltu.DM.01G030790	Soltu.DM.01G030790	Soltu.DM.01G030790.1	protein_coding	1	4	11	1	0	0	0	0	0	1	11	0	0	1	0	1	0	0	4	0
Soltu.DM.01G030810	Soltu.DM.01G030810	Soltu.DM.01G030810.1	protein_coding	0	0	0	1	0	0	0	1	0	0	0	0	0	0	0	0	0	0	0	0
Soltu.DM.01G030820	Soltu.DM.01G030820	Soltu.DM.01G030820.1	protein_coding	0	0	0	6	0	0	0	0	0	0	0	0	0	0	0	0	0	0	0	6
Soltu.DM.01G030830	Soltu.DM.01G030830	Soltu.DM.01G030830.1	protein_coding	0	0	0	6	0	0	0	1	0	5	0	0	0	0	0	0	0	0	0	0
Soltu.DM.01G030840	Soltu.DM.01G030840	Soltu.DM.01G030840.1	protein_coding	0	4	3	32	0	0	0	0	0	34	3	0	0	2	0	0	0	0	2	0
Soltu.DM.01G030850	Soltu.DM.01G030850	Soltu.DM.01G030850.1	protein_coding	0	0	0	3	0	0	0	3	0	0	0	0	0	0	0	0	0	0	0	0
Soltu.DM.01G030860	Soltu.DM.01G030860	Soltu.DM.01G030860.1	protein_coding	0	1	2	11	0	0	0	11	0	0	2	0	0	0	0	0	0	0	1	0
Soltu.DM.01G030870	Soltu.DM.01G030870	Soltu.DM.01G030870.1	protein_coding	0	0	0	19	0	0	0	3	0	0	0	0	0	0	0	0	0	0	0	16
Soltu.DM.01G030880	Soltu.DM.01G030880	Soltu.DM.01G030880.1	protein_coding	0	0	0	42	0	0	0	14	0	7	0	0	0	0	0	0	0	0	0	21
Soltu.DM.01G030890	Soltu.DM.01G030890	Soltu.DM.01G030890.1	protein_coding	0	8	8	29	0	0	0	5	0	22	8	0	0	0	0	0	0	0	8	2
Soltu.DM.01G030910	Soltu.DM.01G030910	Soltu.DM.01G030910.1	protein_coding	0	0	0	3	0	0	0	3	0	0	0	0	0	0	0	0	0	0	0	0
Soltu.DM.01G030930	Soltu.DM.01G030930	Soltu.DM.01G030930.1	protein_coding	0	0	0	11	0	0	0	11	0	0	0	0	0	0	0	0	0	0	0	0
Soltu.DM.01G030940	Soltu.DM.01G030940	Soltu.DM.01G030940.2	protein_coding	0	6	8	1	0	0	0	1	0	0	8	0	0	0	0	0	0	0	6	0
Soltu.DM.01G030950	Soltu.DM.01G030950	Soltu.DM.01G030950.1	protein_coding	0	0	0	2	1	0	0	0	0	1	0	0	0	0	0	0	0	0	0	0
Soltu.DM.01G031030	Soltu.DM.01G031030	Soltu.DM.01G031030.1	protein_coding	0	2	4	22	0	0	0	21	0	0	4	0	0	0	0	0	0	0	2	1
Soltu.DM.01G031040	Soltu.DM.01G031040	Soltu.DM.01G031040.1	protein_coding	0	7	8	21	0	0	0	14	0	0	8	0	0	0	0	0	0	0	7	7
Soltu.DM.01G031050	Soltu.DM.01G031050	Soltu.DM.01G031050.1	protein_coding	0	3	3	34	0	0	0	13	0	0	3	0	0	0	0	0	0	0	3	21
Soltu.DM.01G031060	Soltu.DM.01G031060	Soltu.DM.01G031060.2	protein_coding	0	2	2	48	0	0	0	23	0	4	2	0	0	1	0	0	0	0	2	21
Soltu.DM.01G031070	Soltu.DM.01G031070	Soltu.DM.01G031070.1	protein_coding	0	11	1	50	2	1	4	14	0	27	1	0	0	1	0	0	0	0	9	4
Soltu.DM.01G031090	Soltu.DM.01G031090	Soltu.DM.01G031090.2	protein_coding	0	0	2	0	0	0	0	0	0	0	2	0	0	0	0	0	0	0	0	0
Soltu.DM.01G031100	Soltu.DM.01G031100	Soltu.DM.01G031100.1	protein_coding	0	0	0	2	0	0	0	0	0	0	0	0	0	0	0	0	0	0	0	2
Soltu.DM.01G031140	Soltu.DM.01G031140	Soltu.DM.01G031140.1	protein_coding	0	3	3	15	0	0	0	8	0	8	3	0	0	1	0	0	0	0	2	0
Soltu.DM.01G031150	Soltu.DM.01G031150	Soltu.DM.01G031150.2	protein_coding	0	1	3	9	8	0	1	0	0	0	3	0	0	0	0	0	0	0	1	0
Soltu.DM.01G031160	Soltu.DM.01G031160	Soltu.DM.01G031160.1	protein_coding	0	0	0	5	0	0	0	0	0	0	0	0	0	0	0	0	0	0	0	5
Soltu.DM.01G031170	Soltu.DM.01G031170	Soltu.DM.01G031170.1	protein_coding	0	0	0	2	0	0	0	2	0	0	0	0	0	0	0	0	0	0	0	0
Soltu.DM.01G031180	Soltu.DM.01G031180	Soltu.DM.01G031180.1	protein_coding	0	0	0	2	0	0	0	2	0	0	0	0	0	0	0	0	0	0	0	0
Soltu.DM.01G031200	Soltu.DM.01G031200	Soltu.DM.01G031200.4	protein_coding	0	3	2	4	0	0	0	0	0	4	2	0	0	0	0	0	0	0	3	0
Soltu.DM.01G031220	Soltu.DM.01G031220	Soltu.DM.01G031220.5	protein_coding	0	2	0	9	0	0	0	0	0	10	0	0	0	1	0	0	0	0	1	0
Soltu.DM.01G031230	Soltu.DM.01G031230	Soltu.DM.01G031230.1	protein_coding	0	0	0	11	0	0	0	11	0	0	0	0	0	0	0	0	0	0	0	0
Soltu.DM.01G031240	Soltu.DM.01G031240	Soltu.DM.01G031240.1	protein_coding	0	2	3	0	0	0	0	0	0	0	3	0	0	0	0	0	0	0	2	0
Soltu.DM.01G031260	Soltu.DM.01G031260	Soltu.DM.01G031260.1	protein_coding	0	2	3	22	0	0	0	19	0	3	3	0	0	0	0	0	0	0	2	0
Soltu.DM.01G031270	Soltu.DM.01G031270	Soltu.DM.01G031270.1	protein_coding	0	5	4	23	0	0	0	8	0	16	4	0	0	2	0	0	0	0	4	0
Soltu.DM.01G031300	Soltu.DM.01G031300	Soltu.DM.01G031300.1	protein_coding	0	9	9	43	0	0	0	24	0	22	9	0	0	3	0	0	0	0	6	0
Soltu.DM.01G031310	Soltu.DM.01G031310	Soltu.DM.01G031310.1	protein_coding	0	3	7	27	0	0	0	0	0	7	7	0	0	0	0	0	0	0	3	20
Soltu.DM.01G031320	Soltu.DM.01G031320	Soltu.DM.01G031320.1	protein_coding	0	4	7	28	0	0	0	15	0	1	7	0	0	0	0	0	0	0	4	12
Soltu.DM.01G031330	Soltu.DM.01G031330	Soltu.DM.01G031330.1	protein_coding	0	0	0	39	0	0	0	15	0	12	0	0	0	0	0	0	0	0	0	12
Soltu.DM.01G031340	Soltu.DM.01G031340	Soltu.DM.01G031340.1	protein_coding	0	0	2	16	0	0	0	0	0	15	2	0	0	0	0	0	0	0	0	1
Soltu.DM.01G031350	Soltu.DM.01G031350	Soltu.DM.01G031350.4	protein_coding	0	0	1	9	0	0	0	7	0	0	1	0	0	0	0	0	0	0	0	2
Soltu.DM.01G031360	Soltu.DM.01G031360	Soltu.DM.01G031360.1	protein_coding	0	0	0	6	0	0	0	0	0	0	0	0	0	0	0	0	0	0	0	6
Soltu.DM.01G031390	Soltu.DM.01G031390	Soltu.DM.01G031390.1	protein_coding	0	2	0	27	0	0	0	0	0	28	0	0	0	1	0	0	0	0	1	0
Soltu.DM.01G031400	Soltu.DM.01G031400	Soltu.DM.01G031400.1	protein_coding	0	0	0	9	0	0	0	9	0	0	0	0	0	0	0	0	0	0	0	0
Soltu.DM.01G031410	Soltu.DM.01G031410	Soltu.DM.01G031410.1	protein_coding	0	0	0	11	0	0	0	0	0	11	0	0	0	0	0	0	0	0	0	0
Soltu.DM.01G031420	Soltu.DM.01G031420	Soltu.DM.01G031420.1	protein_coding	0	10	4	25	0	0	0	0	0	25	4	0	0	0	0	0	0	0	10	0
Soltu.DM.01G031480	Soltu.DM.01G031480	Soltu.DM.01G031480.1	protein_coding	0	0	0	17	0	0	0	17	0	0	0	0	0	0	0	0	0	0	0	0
Soltu.DM.01G031500	Soltu.DM.01G031500	Soltu.DM.01G031500.1	protein_coding	0	12	8	9	0	0	0	0	0	0	8	0	0	0	0	0	0	0	12	9
Soltu.DM.01G031510	Soltu.DM.01G031510	Soltu.DM.01G031510.1	protein_coding	0	12	5	25	0	0	0	3	0	2	5	0	0	0	0	0	0	0	12	20
Soltu.DM.01G031520	Soltu.DM.01G031520	Soltu.DM.01G031520.1	protein_coding	0	0	0	3	0	0	0	3	0	0	0	0	0	0	0	0	0	0	0	0
Soltu.DM.01G031530	Soltu.DM.01G031530	Soltu.DM.01G031530.1	protein_coding	0	0	0	3	0	0	0	0	0	3	0	0	0	0	0	0	0	0	0	0
Soltu.DM.01G031540	Soltu.DM.01G031540	Soltu.DM.01G031540.1	protein_coding	0	0	0	3	0	0	0	0	0	0	0	0	0	0	0	0	0	0	0	3
Soltu.DM.01G031550	Soltu.DM.01G031550	Soltu.DM.01G031550.2	protein_coding	0	1	0	9	0	1	5	0	0	4	0	0	0	0	0	0	0	0	0	0
Soltu.DM.01G031560	Soltu.DM.01G031560	Soltu.DM.01G031560.1	protein_coding	0	0	0	7	0	0	0	1	0	0	0	0	0	0	0	0	0	0	0	6
Soltu.DM.01G031570	Soltu.DM.01G031570	Soltu.DM.01G031570.1	protein_coding	0	0	1	0	0	0	0	0	0	0	1	0	0	0	0	0	0	0	0	0
Soltu.DM.01G031580	Soltu.DM.01G031580	Soltu.DM.01G031580.2	protein_coding	0	0	0	8	0	0	0	0	0	7	0	0	0	0	0	0	0	0	0	1
Soltu.DM.01G031590	Soltu.DM.01G031590	Soltu.DM.01G031590.1	protein_coding	0	1	1	0	0	0	0	0	0	0	1	0	0	0	0	0	0	0	1	0
Soltu.DM.01G031670	Soltu.DM.01G031670	Soltu.DM.01G031670.1	protein_coding	0	3	0	9	0	0	0	1	0	8	0	0	0	0	0	0	0	0	3	0
Soltu.DM.01G031710	Soltu.DM.01G031710	Soltu.DM.01G031710.1	protein_coding	0	0	0	10	0	0	0	10	0	0	0	0	0	0	0	0	0	0	0	0
Soltu.DM.01G031720	Soltu.DM.01G031720	Soltu.DM.01G031720.2	protein_coding	0	4	4	19	0	0	0	0	0	7	4	0	0	1	0	0	0	0	3	13
Soltu.DM.01G031730	Soltu.DM.01G031730	Soltu.DM.01G031730.1	protein_coding	0	5	4	18	0	0	2	14	0	1	4	0	0	0	0	0	0	0	5	1
Soltu.DM.01G031740	Soltu.DM.01G031740	Soltu.DM.01G031740.1	protein_coding	0	0	0	7	0	0	0	7	0	0	0	0	0	0	0	0	0	0	0	0
Soltu.DM.01G031750	Soltu.DM.01G031750	Soltu.DM.01G031750.1	protein_coding	0	0	0	11	0	0	0	0	0	0	0	0	0	0	0	0	0	0	0	11
Soltu.DM.01G031760	Soltu.DM.01G031760	Soltu.DM.01G031760.1	protein_coding	0	5	4	3	0	1	3	0	0	0	4	0	0	0	0	0	0	0	4	0
Soltu.DM.01G031770	Soltu.DM.01G031770	Soltu.DM.01G031770.1	protein_coding	0	0	0	11	0	0	0	11	0	0	0	0	0	0	0	0	0	0	0	0
Soltu.DM.01G031810	Soltu.DM.01G031810	Soltu.DM.01G031810.1	protein_coding	0	7	2	1	0	0	0	0	0	2	2	0	0	1	0	0	0	0	6	0
Soltu.DM.01G031820	Soltu.DM.01G031820	Soltu.DM.01G031820.1	protein_coding	0	0	0	6	0	0	0	6	0	0	0	0	0	0	0	0	0	0	0	0
Soltu.DM.01G031830	Soltu.DM.01G031830	Soltu.DM.01G031830.1	protein_coding	0	2	1	3	2	0	0	1	0	0	1	0	0	0	0	0	0	0	2	0
Soltu.DM.01G031910	Soltu.DM.01G031910	Soltu.DM.01G031910.3	protein_coding	1	0	2	36	0	0	0	0	0	2	2	1	0	0	0	0	0	0	0	35
Soltu.DM.01G031920	Soltu.DM.01G031920	Soltu.DM.01G031920.1	protein_coding	0	11	9	22	0	0	0	4	0	16	9	0	0	2	0	0	0	0	10	3
Soltu.DM.01G031930	Soltu.DM.01G031930	Soltu.DM.01G031930.1	protein_coding	0	0	1	37	0	0	0	35	0	2	1	0	0	0	0	0	0	0	0	0
Soltu.DM.01G031940	Soltu.DM.01G031940	Soltu.DM.01G031940.1	protein_coding	0	0	0	11	0	0	0	0	0	11	0	0	0	0	0	0	0	0	0	0
Soltu.DM.01G031970	Soltu.DM.01G031970	Soltu.DM.01G031970.1	protein_coding	0	2	3	29	0	0	0	0	0	29	3	0	0	1	0	0	0	0	2	0
Soltu.DM.01G031980	Soltu.DM.01G031980	Soltu.DM.01G031980.1	protein_coding	0	1	0	43	0	0	0	0	0	12	0	0	0	0	0	0	0	0	1	31
Soltu.DM.01G031990	Soltu.DM.01G031990	Soltu.DM.01G031990.1	protein_coding	0	0	0	13	0	0	0	13	0	0	0	0	0	0	0	0	0	0	0	0
Soltu.DM.01G032030	Soltu.DM.01G032030	Soltu.DM.01G032030.1	protein_coding	0	3	9	15	0	0	0	0	0	10	9	0	0	1	0	0	0	0	2	6
Soltu.DM.01G032050	Soltu.DM.01G032050	Soltu.DM.01G032050.1	protein_coding	0	0	0	6	0	0	0	6	0	0	0	0	0	0	0	0	0	0	0	0
Soltu.DM.01G032100	Soltu.DM.01G032100	Soltu.DM.01G032100.2	protein_coding	0	14	5	20	8	0	0	0	0	12	5	0	0	0	0	0	0	0	14	0
Soltu.DM.01G032110	Soltu.DM.01G032110	Soltu.DM.01G032110.1	protein_coding	0	0	0	10	0	0	0	0	0	0	0	0	0	0	0	0	0	0	0	10
Soltu.DM.01G032120	Soltu.DM.01G032120	Soltu.DM.01G032120.1	protein_coding	0	0	0	1	1	0	0	0	0	0	0	0	0	0	0	0	0	0	0	0
Soltu.DM.01G032130	Soltu.DM.01G032130	Soltu.DM.01G032130.1	protein_coding	0	1	0	23	0	0	0	1	0	23	0	0	0	1	0	0	0	0	0	0
Soltu.DM.01G032140	Soltu.DM.01G032140	Soltu.DM.01G032140.1	protein_coding	0	0	0	7	0	0	0	0	0	0	0	0	0	0	0	0	0	0	0	7
Soltu.DM.01G032150	Soltu.DM.01G032150	Soltu.DM.01G032150.1	protein_coding	0	9	10	9	0	0	0	0	0	8	10	0	0	1	0	0	0	0	8	2
Soltu.DM.01G032160	Soltu.DM.01G032160	Soltu.DM.01G032160.1	protein_coding	0	0	0	11	0	0	0	9	0	0	0	0	0	0	0	0	0	0	0	2
Soltu.DM.01G032170	Soltu.DM.01G032170	Soltu.DM.01G032170.1	protein_coding	0	2	7	14	0	0	0	0	0	14	7	0	0	0	0	0	0	0	2	0
Soltu.DM.01G032180	Soltu.DM.01G032180	Soltu.DM.01G032180.1	protein_coding	0	0	0	8	0	0	0	6	0	0	0	0	0	0	0	0	0	0	0	2
Soltu.DM.01G032190	Soltu.DM.01G032190	Soltu.DM.01G032190.1	protein_coding	0	7	3	0	0	0	0	0	0	0	3	0	0	0	0	0	0	0	7	0
Soltu.DM.01G032290	Soltu.DM.01G032290	Soltu.DM.01G032290.2	protein_coding	0	0	0	3	0	0	0	0	0	3	0	0	0	0	0	0	0	0	0	0
Soltu.DM.01G032310	Soltu.DM.01G032310	Soltu.DM.01G032310.1	protein_coding	0	2	0	6	0	0	3	0	0	3	0	0	0	0	0	0	0	0	2	0
Soltu.DM.01G032320	Soltu.DM.01G032320	Soltu.DM.01G032320.1	protein_coding	0	7	6	4	0	0	0	4	0	0	6	0	0	0	0	0	0	0	7	0
Soltu.DM.01G032330	Soltu.DM.01G032330	Soltu.DM.01G032330.1	protein_coding	0	1	0	16	0	0	0	13	0	3	0	0	0	0	0	0	0	0	1	0
Soltu.DM.01G032360	Soltu.DM.01G032360	Soltu.DM.01G032360.1	protein_coding	0	5	5	25	0	0	0	0	0	14	5	0	0	1	0	0	0	0	4	12
Soltu.DM.01G032370	Soltu.DM.01G032370	Soltu.DM.01G032370.1	protein_coding	0	4	2	29	0	0	0	23	0	6	2	0	0	0	0	0	0	0	4	0
Soltu.DM.01G032400	Soltu.DM.01G032400	Soltu.DM.01G032400.1	protein_coding	0	0	0	1	0	0	0	1	0	0	0	0	0	0	0	0	0	0	0	0
Soltu.DM.01G032410	Soltu.DM.01G032410	Soltu.DM.01G032410.1	protein_coding	0	1	2	1	0	0	0	1	0	0	2	0	0	0	0	0	0	0	1	0
Soltu.DM.01G032430	Soltu.DM.01G032430	Soltu.DM.01G032430.4	protein_coding	0	0	0	13	0	0	0	11	0	2	0	0	0	0	0	0	0	0	0	0
Soltu.DM.01G032440	Soltu.DM.01G032440	Soltu.DM.01G032440.1	protein_coding	0	6	5	2	0	0	0	0	0	0	5	0	0	0	0	0	0	0	6	2
Soltu.DM.01G032450	Soltu.DM.01G032450	Soltu.DM.01G032450.1	protein_coding	0	0	0	13	0	0	0	0	0	0	0	0	0	0	0	0	0	0	0	13
Soltu.DM.01G032470	Soltu.DM.01G032470	Soltu.DM.01G032470.2	protein_coding	0	0	0	1	0	0	0	0	0	0	0	0	0	0	0	0	0	0	0	1
Soltu.DM.01G032480	Soltu.DM.01G032480	Soltu.DM.01G032480.3	protein_coding	0	1	0	0	0	0	0	0	0	0	0	0	0	0	0	0	0	0	1	0
Soltu.DM.01G032490	Soltu.DM.01G032490	Soltu.DM.01G032490.1	protein_coding	0	0	0	2	0	0	0	0	0	2	0	0	0	0	0	0	0	0	0	0
Soltu.DM.01G032500	Soltu.DM.01G032500	Soltu.DM.01G032500.1	protein_coding	0	0	0	6	0	0	0	5	0	1	0	0	0	0	0	0	0	0	0	0
Soltu.DM.01G032510	Soltu.DM.01G032510	Soltu.DM.01G032510.1	protein_coding	0	0	0	6	0	0	0	0	0	2	0	0	0	0	0	0	0	0	0	4
Soltu.DM.01G032520	Soltu.DM.01G032520	Soltu.DM.01G032520.1	protein_coding	0	0	0	2	0	0	0	0	0	0	0	0	0	0	0	0	0	0	0	2
Soltu.DM.01G032530	Soltu.DM.01G032530	Soltu.DM.01G032530.1	protein_coding	0	2	8	19	0	0	0	2	0	5	8	0	0	0	0	0	0	0	2	12
Soltu.DM.01G032550	Soltu.DM.01G032550	Soltu.DM.01G032550.1	protein_coding	0	0	0	27	3	0	0	24	0	0	0	0	0	0	0	0	0	0	0	0
Soltu.DM.01G032570	Soltu.DM.01G032570	Soltu.DM.01G032570.1	protein_coding	0	3	0	46	0	0	0	38	0	8	0	0	0	0	0	0	0	0	3	0
Soltu.DM.01G032580	Soltu.DM.01G032580	Soltu.DM.01G032580.1	protein_coding	0	8	7	48	0	0	0	11	0	40	7	0	0	3	0	0	0	0	5	0
Soltu.DM.01G032590	Soltu.DM.01G032590	Soltu.DM.01G032590.1	protein_coding	0	4	3	56	6	0	0	39	0	1	3	0	0	1	0	0	0	0	3	11
Soltu.DM.01G032600	Soltu.DM.01G032600	Soltu.DM.01G032600.3	protein_coding	0	6	7	10	0	0	0	0	0	10	7	0	0	0	0	0	0	0	6	0
Soltu.DM.01G032610	Soltu.DM.01G032610	Soltu.DM.01G032610.1	protein_coding	0	0	1	23	5	0	0	2	0	0	1	0	0	0	0	0	0	0	0	16
Soltu.DM.01G032620	Soltu.DM.01G032620	Soltu.DM.01G032620.1	protein_coding	0	0	0	8	0	0	0	8	0	0	0	0	0	0	0	0	0	0	0	0
Soltu.DM.01G032630	Soltu.DM.01G032630	Soltu.DM.01G032630.4	protein_coding	0	2	2	16	0	1	1	4	0	11	2	0	0	0	0	0	0	0	1	0
Soltu.DM.01G032640	Soltu.DM.01G032640	Soltu.DM.01G032640.1	protein_coding	0	0	0	12	4	0	0	0	0	0	0	0	0	0	0	0	0	0	0	8
Soltu.DM.01G032650	Soltu.DM.01G032650	Soltu.DM.01G032650.1	protein_coding	0	4	2	9	0	0	0	8	0	1	2	0	0	1	0	0	0	0	4	0
Soltu.DM.01G032660	Soltu.DM.01G032660	Soltu.DM.01G032660.1	protein_coding	0	11	3	0	0	0	0	0	0	0	3	0	0	0	0	0	0	0	11	0
Soltu.DM.01G032670	Soltu.DM.01G032670	Soltu.DM.01G032670.1	protein_coding	0	2	1	3	0	0	0	0	0	4	1	0	0	1	0	0	0	0	1	0
Soltu.DM.01G032680	Soltu.DM.01G032680	Soltu.DM.01G032680.1	protein_coding	0	0	0	6	0	0	0	0	0	0	0	0	0	0	0	0	0	0	0	6
Soltu.DM.01G032710	Soltu.DM.01G032710	Soltu.DM.01G032710.1	protein_coding	0	1	2	5	0	0	0	0	0	5	2	0	0	0	0	0	0	0	1	0
Soltu.DM.01G032740	Soltu.DM.01G032740	Soltu.DM.01G032740.1	protein_coding	0	5	4	8	0	0	0	0	0	9	4	0	0	1	0	0	0	0	4	0
Soltu.DM.01G032760	Soltu.DM.01G032760	Soltu.DM.01G032760.1	protein_coding	0	1	8	0	0	0	0	0	0	0	8	0	0	0	0	0	0	0	1	0
Soltu.DM.01G032780	Soltu.DM.01G032780	Soltu.DM.01G032780.1	protein_coding	0	0	2	0	0	0	0	0	0	0	2	0	0	0	0	0	0	0	0	0
Soltu.DM.01G032810	Soltu.DM.01G032810	Soltu.DM.01G032810.1	protein_coding	0	4	3	0	0	0	0	0	0	0	3	0	0	0	0	0	0	0	4	0
Soltu.DM.01G032820	Soltu.DM.01G032820	Soltu.DM.01G032820.3	protein_coding	0	1	2	9	0	0	0	0	0	9	2	0	0	0	0	0	0	0	1	0
Soltu.DM.01G032830	Soltu.DM.01G032830	Soltu.DM.01G032830.1	protein_coding	0	0	0	11	0	0	0	11	0	0	0	0	0	0	0	0	0	0	0	0
Soltu.DM.01G032840	Soltu.DM.01G032840	Soltu.DM.01G032840.1	protein_coding	0	37	28	55	0	0	0	12	0	44	28	0	0	3	0	0	0	0	36	0
Soltu.DM.01G032850	Soltu.DM.01G032850	Soltu.DM.01G032850.1	protein_coding	1	6	2	8	0	0	0	5	0	5	2	1	0	1	0	0	0	0	5	0
Soltu.DM.01G032860	Soltu.DM.01G032860	Soltu.DM.01G032860.1	protein_coding	0	0	0	1	0	0	0	0	0	0	0	0	0	0	0	0	0	0	0	1
Soltu.DM.01G032870	Soltu.DM.01G032870	Soltu.DM.01G032870.1	protein_coding	0	1	0	4	0	0	0	0	0	0	0	0	0	0	0	0	0	0	1	4
Soltu.DM.01G032880	Soltu.DM.01G032880	Soltu.DM.01G032880.3	protein_coding	0	2	2	1	0	0	0	1	0	0	2	0	0	0	0	0	0	0	2	0
Soltu.DM.01G032890	Soltu.DM.01G032890	Soltu.DM.01G032890.1	protein_coding	0	0	0	4	0	0	0	0	0	0	0	0	0	0	0	0	0	0	0	4
Soltu.DM.01G032900	Soltu.DM.01G032900	Soltu.DM.01G032900.1	protein_coding	0	0	0	1	0	0	0	0	0	0	0	0	0	0	0	0	0	0	0	1
Soltu.DM.01G032910	Soltu.DM.01G032910	Soltu.DM.01G032910.1	protein_coding	0	0	0	1	0	0	0	1	0	0	0	0	0	0	0	0	0	0	0	0
Soltu.DM.01G032920	Soltu.DM.01G032920	Soltu.DM.01G032920.4	protein_coding	0	1	1	9	0	0	0	1	0	9	1	0	0	1	0	0	0	0	0	0
Soltu.DM.01G032980	Soltu.DM.01G032980	Soltu.DM.01G032980.1	protein_coding	0	0	0	1	0	0	0	0	0	0	0	0	0	0	0	0	0	0	0	1
Soltu.DM.01G032990	Soltu.DM.01G032990	Soltu.DM.01G032990.1	protein_coding	0	0	0	1	0	0	0	1	0	0	0	0	0	0	0	0	0	0	0	0
Soltu.DM.01G033000	Soltu.DM.01G033000	Soltu.DM.01G033000.1	protein_coding	0	0	0	34	0	0	0	22	0	12	0	0	0	0	0	0	0	0	0	0
Soltu.DM.01G033010	Soltu.DM.01G033010	Soltu.DM.01G033010.1	protein_coding	0	7	9	18	0	0	0	12	0	6	9	0	0	0	0	0	0	0	7	0
Soltu.DM.01G033020	Soltu.DM.01G033020	Soltu.DM.01G033020.1	protein_coding	0	0	0	22	0	0	0	22	0	0	0	0	0	0	0	0	0	0	0	0
Soltu.DM.01G033030	Soltu.DM.01G033030	Soltu.DM.01G033030.1	protein_coding	0	0	0	13	0	0	0	11	0	0	0	0	0	0	0	0	0	0	0	2
Soltu.DM.01G033040	Soltu.DM.01G033040	Soltu.DM.01G033040.2	protein_coding	0	0	0	15	0	0	0	0	0	2	0	0	0	0	0	0	0	0	0	13
Soltu.DM.01G033050	Soltu.DM.01G033050	Soltu.DM.01G033050.2	protein_coding	0	7	0	20	0	0	0	0	0	19	0	0	0	1	0	0	0	0	6	2
Soltu.DM.01G033080	Soltu.DM.01G033080	Soltu.DM.01G033080.2	protein_coding	0	4	6	6	0	0	0	0	0	0	6	0	0	2	0	0	0	0	4	6
Soltu.DM.01G033090	Soltu.DM.01G033090	Soltu.DM.01G033090.1	protein_coding	0	0	1	23	0	0	0	7	0	16	1	0	0	0	0	0	0	0	0	0
Soltu.DM.01G033100	Soltu.DM.01G033100	Soltu.DM.01G033100.2	protein_coding	0	2	1	22	0	1	3	0	0	2	1	0	0	0	0	0	0	0	1	17
Soltu.DM.01G033110	Soltu.DM.01G033110	Soltu.DM.01G033110.1	protein_coding	0	5	0	11	0	0	0	0	0	11	0	0	0	0	0	0	0	0	5	0
Soltu.DM.01G033120	Soltu.DM.01G033120	Soltu.DM.01G033120.1	protein_coding	0	0	0	16	0	0	0	0	0	0	0	0	0	0	0	0	0	0	0	16
Soltu.DM.01G033180	Soltu.DM.01G033180	Soltu.DM.01G033180.1	protein_coding	0	10	0	5	0	0	0	0	0	3	0	0	0	0	0	0	0	0	10	2
Soltu.DM.01G033190	Soltu.DM.01G033190	Soltu.DM.01G033190.1	protein_coding	0	2	13	22	0	0	0	13	0	10	13	0	0	1	0	0	0	0	1	0
Soltu.DM.01G033230	Soltu.DM.01G033230	Soltu.DM.01G033230.1	protein_coding	0	0	0	7	0	0	0	0	0	0	0	0	0	0	0	0	0	0	0	7
Soltu.DM.01G033240	Soltu.DM.01G033240	Soltu.DM.01G033240.1	protein_coding	0	2	5	0	0	0	0	0	0	0	5	0	0	0	0	0	0	0	2	0
Soltu.DM.01G033250	Soltu.DM.01G033250	Soltu.DM.01G033250.2	protein_coding	0	3	0	9	0	1	2	7	0	0	0	0	0	0	0	0	0	0	2	0
Soltu.DM.01G033260	Soltu.DM.01G033260	Soltu.DM.01G033260.4	protein_coding	0	0	0	4	0	0	0	0	0	0	0	0	0	0	0	0	0	0	0	4
Soltu.DM.01G033270	Soltu.DM.01G033270	Soltu.DM.01G033270.1	protein_coding	0	1	0	0	0	0	0	0	0	0	0	0	0	0	0	0	0	0	1	0
Soltu.DM.01G033380	Soltu.DM.01G033380	Soltu.DM.01G033380.1	protein_coding	0	0	0	6	0	0	0	6	0	0	0	0	0	0	0	0	0	0	0	0
Soltu.DM.01G033400	Soltu.DM.01G033400	Soltu.DM.01G033400.1	protein_coding	0	4	2	3	0	0	0	0	0	3	2	0	0	0	0	0	0	0	4	0
Soltu.DM.01G033410	Soltu.DM.01G033410	Soltu.DM.01G033410.1	protein_coding	0	0	0	3	0	0	0	3	0	0	0	0	0	0	0	0	0	0	0	0
Soltu.DM.01G033450	Soltu.DM.01G033450	Soltu.DM.01G033450.1	protein_coding	0	4	3	5	0	0	0	0	0	5	3	0	0	2	0	0	0	0	3	1
Soltu.DM.01G033460	Soltu.DM.01G033460	Soltu.DM.01G033460.1	protein_coding	0	0	0	17	0	0	0	8	0	0	0	0	0	0	0	0	0	0	0	9
Soltu.DM.01G033480	Soltu.DM.01G033480	Soltu.DM.01G033480.2	protein_coding	0	3	3	2	0	0	0	0	0	2	3	0	0	0	0	0	0	0	3	0
Soltu.DM.01G033490	Soltu.DM.01G033490	Soltu.DM.01G033490.1	protein_coding	0	0	0	8	0	0	0	0	0	0	0	0	0	0	0	0	0	0	0	8
Soltu.DM.01G033500	Soltu.DM.01G033500	Soltu.DM.01G033500.1	protein_coding	0	0	0	6	0	0	0	3	0	0	0	0	0	0	0	0	0	0	0	3
Soltu.DM.01G033510	Soltu.DM.01G033510	Soltu.DM.01G033510.1	protein_coding	0	0	0	7	0	0	0	0	0	5	0	0	0	0	0	0	0	0	0	2
Soltu.DM.01G033520	Soltu.DM.01G033520	Soltu.DM.01G033520.2	protein_coding	0	5	3	11	0	0	5	2	0	0	3	0	0	0	0	0	0	0	5	4
Soltu.DM.01G033530	Soltu.DM.01G033530	Soltu.DM.01G033530.1	protein_coding	0	0	0	9	0	0	0	0	0	9	0	0	0	0	0	0	0	0	0	0
Soltu.DM.01G033540	Soltu.DM.01G033540	Soltu.DM.01G033540.1	protein_coding	0	0	0	7	0	0	0	7	0	0	0	0	0	0	0	0	0	0	0	0
Soltu.DM.01G033550	Soltu.DM.01G033550	Soltu.DM.01G033550.2	protein_coding	0	0	0	3	0	0	0	2	0	1	0	0	0	0	0	0	0	0	0	0
Soltu.DM.01G033560	Soltu.DM.01G033560	Soltu.DM.01G033560.1	protein_coding	0	0	0	4	0	0	0	1	0	2	0	0	0	0	0	0	0	0	0	1
Soltu.DM.01G033570	Soltu.DM.01G033570	Soltu.DM.01G033570.1	protein_coding	0	0	0	1	0	0	0	1	0	0	0	0	0	0	0	0	0	0	0	0
Soltu.DM.01G033610	Soltu.DM.01G033610	Soltu.DM.01G033610.1	protein_coding	0	0	0	7	0	0	0	7	0	0	0	0	0	0	0	0	0	0	0	0
Soltu.DM.01G033620	Soltu.DM.01G033620	Soltu.DM.01G033620.1	protein_coding	0	21	15	28	0	0	3	0	0	25	15	0	0	0	0	0	0	0	21	0
Soltu.DM.01G033640	Soltu.DM.01G033640	Soltu.DM.01G033640.3	protein_coding	0	0	0	17	0	0	0	17	0	0	0	0	0	0	0	0	0	0	0	0
Soltu.DM.01G033650	Soltu.DM.01G033650	Soltu.DM.01G033650.1	protein_coding	0	0	0	21	0	0	0	0	0	0	0	0	0	0	0	0	0	0	0	21
Soltu.DM.01G033660	Soltu.DM.01G033660	Soltu.DM.01G033660.1	protein_coding	0	2	4	48	0	0	0	29	0	19	4	0	0	0	0	0	0	0	2	0
Soltu.DM.01G033670	Soltu.DM.01G033670	Soltu.DM.01G033670.2	protein_coding	0	11	11	36	0	0	0	28	0	8	11	0	0	1	0	0	0	0	11	0
Soltu.DM.01G033680	Soltu.DM.01G033680	Soltu.DM.01G033680.1	protein_coding	0	3	10	8	0	0	0	6	0	2	10	0	0	0	0	0	0	0	3	0
Soltu.DM.01G033690	Soltu.DM.01G033690	Soltu.DM.01G033690.1	protein_coding	0	1	0	4	0	0	0	0	0	4	0	0	0	0	0	0	0	0	1	0
Soltu.DM.01G033700	Soltu.DM.01G033700	Soltu.DM.01G033700.1	protein_coding	0	2	0	23	0	0	0	1	0	22	0	0	0	0	0	0	0	0	2	0
Soltu.DM.01G033710	Soltu.DM.01G033710	Soltu.DM.01G033710.1	protein_coding	0	0	0	3	0	0	0	0	0	0	0	0	0	0	0	0	0	0	0	3
Soltu.DM.01G033730	Soltu.DM.01G033730	Soltu.DM.01G033730.4	protein_coding	0	2	2	18	0	0	0	13	0	5	2	0	0	0	0	0	0	0	2	0
Soltu.DM.01G033740	Soltu.DM.01G033740	Soltu.DM.01G033740.2	protein_coding	0	12	0	10	0	0	0	9	0	0	0	0	0	0	0	0	0	0	12	1
Soltu.DM.01G033750	Soltu.DM.01G033750	Soltu.DM.01G033750.1	protein_coding	0	5	4	18	0	0	0	13	0	0	4	0	0	0	0	0	0	0	5	5
Soltu.DM.01G033760	Soltu.DM.01G033760	Soltu.DM.01G033760.1	protein_coding	0	0	0	14	0	0	0	9	0	5	0	0	0	0	0	0	0	0	0	0
Soltu.DM.01G033780	Soltu.DM.01G033780	Soltu.DM.01G033780.1	protein_coding	0	0	0	3	0	0	0	3	0	0	0	0	0	0	0	0	0	0	0	0
Soltu.DM.01G033810	Soltu.DM.01G033810	Soltu.DM.01G033810.1	protein_coding	0	2	1	9	0	0	0	3	0	1	1	0	0	1	0	0	0	0	1	6
Soltu.DM.01G033820	Soltu.DM.01G033820	Soltu.DM.01G033820.1	protein_coding	0	0	0	12	0	0	0	3	0	0	0	0	0	0	0	0	0	0	0	9
Soltu.DM.01G033830	Soltu.DM.01G033830	Soltu.DM.01G033830.1	protein_coding	0	0	0	6	0	0	0	3	0	0	0	0	0	0	0	0	0	0	0	3
Soltu.DM.01G033850	Soltu.DM.01G033850	Soltu.DM.01G033850.1	protein_coding	0	14	11	9	0	0	0	0	0	9	11	0	0	0	0	0	0	0	14	0
Soltu.DM.01G033860	Soltu.DM.01G033860	Soltu.DM.01G033860.1	protein_coding	0	0	0	12	0	0	0	0	0	0	0	0	0	0	0	0	0	0	0	12
Soltu.DM.01G033870	Soltu.DM.01G033870	Soltu.DM.01G033870.1	protein_coding	1	9	11	0	0	0	0	0	0	1	11	1	0	0	0	0	0	0	9	0
Soltu.DM.01G033880	Soltu.DM.01G033880	Soltu.DM.01G033880.1	protein_coding	0	1	3	14	0	0	0	0	0	0	3	0	0	0	0	0	0	0	1	14
Soltu.DM.01G033890	Soltu.DM.01G033890	Soltu.DM.01G033890.1	protein_coding	1	7	3	7	0	0	0	7	0	1	3	1	0	1	0	0	0	0	7	0
Soltu.DM.01G033900	Soltu.DM.01G033900	Soltu.DM.01G033900.2	protein_coding	0	2	1	21	0	0	4	0	0	3	1	0	0	0	0	0	0	0	2	14
Soltu.DM.01G033910	Soltu.DM.01G033910	Soltu.DM.01G033910.1	protein_coding	0	7	6	29	1	0	0	18	0	0	6	0	0	0	0	0	0	0	7	10
Soltu.DM.01G033920	Soltu.DM.01G033920	Soltu.DM.01G033920.1	protein_coding	0	6	5	34	0	0	0	14	0	13	5	0	0	0	0	0	0	0	6	7
Soltu.DM.01G033930	Soltu.DM.01G033930	Soltu.DM.01G033930.1	protein_coding	1	5	5	13	1	1	2	4	0	7	5	1	0	2	0	0	0	0	3	1
Soltu.DM.01G033940	Soltu.DM.01G033940	Soltu.DM.01G033940.1	protein_coding	0	7	10	36	0	0	0	0	0	33	10	0	0	1	0	0	0	0	6	4
Soltu.DM.01G033950	Soltu.DM.01G033950	Soltu.DM.01G033950.1	protein_coding	0	0	0	15	0	0	0	15	0	0	0	0	0	0	0	0	0	0	0	0
Soltu.DM.01G033980	Soltu.DM.01G033980	Soltu.DM.01G033980.1	protein_coding	0	2	0	1	0	0	0	0	0	1	0	0	0	0	0	0	0	0	2	0
Soltu.DM.01G033990	Soltu.DM.01G033990	Soltu.DM.01G033990.1	protein_coding	0	0	0	3	0	0	0	3	0	0	0	0	0	0	0	0	0	0	0	0
Soltu.DM.01G034000	Soltu.DM.01G034000	Soltu.DM.01G034000.1	protein_coding	0	3	0	12	0	0	0	0	0	12	0	0	0	0	0	0	0	0	3	0
Soltu.DM.01G034010	Soltu.DM.01G034010	Soltu.DM.01G034010.3	protein_coding	0	0	0	7	0	0	0	0	0	0	0	0	0	0	0	0	0	0	0	7
Soltu.DM.01G034020	Soltu.DM.01G034020	Soltu.DM.01G034020.2	protein_coding	0	2	1	0	0	0	0	0	0	0	1	0	0	0	0	0	0	0	2	0
Soltu.DM.01G034030	Soltu.DM.01G034030	Soltu.DM.01G034030.1	protein_coding	0	0	0	8	0	0	0	5	0	0	0	0	0	0	0	0	0	0	0	3
Soltu.DM.01G034040	Soltu.DM.01G034040	Soltu.DM.01G034040.1	protein_coding	0	2	2	6	0	0	0	0	0	1	2	0	0	0	0	0	0	0	2	5
Soltu.DM.01G034060	Soltu.DM.01G034060	Soltu.DM.01G034060.1	protein_coding	0	1	1	9	0	0	0	1	0	3	1	0	0	0	0	0	0	0	1	5
Soltu.DM.01G034070	Soltu.DM.01G034070	Soltu.DM.01G034070.1	protein_coding	0	0	0	6	0	0	0	1	0	0	0	0	0	0	0	0	0	0	0	5
Soltu.DM.01G034080	Soltu.DM.01G034080	Soltu.DM.01G034080.1	protein_coding	0	0	0	12	0	0	0	12	0	0	0	0	0	0	0	0	0	0	0	0
Soltu.DM.01G034090	Soltu.DM.01G034090	Soltu.DM.01G034090.1	protein_coding	0	0	0	12	0	0	0	0	0	0	0	0	0	0	0	0	0	0	0	12
Soltu.DM.01G034100	Soltu.DM.01G034100	Soltu.DM.01G034100.1	protein_coding	0	0	4	17	0	0	0	0	0	8	4	0	0	0	0	0	0	0	0	9
Soltu.DM.01G034110	Soltu.DM.01G034110	Soltu.DM.01G034110.1	protein_coding	0	1	7	22	0	0	0	0	0	22	7	0	0	0	0	0	0	0	1	0
Soltu.DM.01G034120	Soltu.DM.01G034120	Soltu.DM.01G034120.1	protein_coding	0	0	0	19	0	0	0	0	0	0	0	0	0	0	0	0	0	0	0	19
Soltu.DM.01G034130	Soltu.DM.01G034130	Soltu.DM.01G034130.1	protein_coding	0	0	0	12	0	0	0	11	0	0	0	0	0	0	0	0	0	0	0	1
Soltu.DM.01G034140	Soltu.DM.01G034140	Soltu.DM.01G034140.2	protein_coding	0	7	6	14	0	0	0	0	0	14	6	0	0	0	0	0	0	0	7	0
Soltu.DM.01G034190	Soltu.DM.01G034190	Soltu.DM.01G034190.1	protein_coding	1	2	9	8	0	0	0	0	0	8	9	0	0	1	0	1	0	0	2	0
Soltu.DM.01G034200	Soltu.DM.01G034200	Soltu.DM.01G034200.1	protein_coding	0	8	5	14	6	0	0	8	0	2	5	0	0	2	0	0	0	0	6	0
Soltu.DM.01G034210	Soltu.DM.01G034210	Soltu.DM.01G034210.1	protein_coding	0	0	1	26	0	0	0	26	0	0	1	0	0	0	0	0	0	0	0	0
Soltu.DM.01G034220	Soltu.DM.01G034220	Soltu.DM.01G034220.2	protein_coding	1	4	0	30	0	0	0	11	0	20	0	0	0	1	0	1	0	0	3	0
Soltu.DM.01G034230	Soltu.DM.01G034230	Soltu.DM.01G034230.1	protein_coding	0	4	2	30	0	2	4	12	0	13	2	0	0	1	0	0	0	0	1	2
Soltu.DM.01G034240	Soltu.DM.01G034240	Soltu.DM.01G034240.1	protein_coding	0	0	0	11	0	0	0	0	0	0	0	0	0	0	0	0	0	0	0	11
Soltu.DM.01G034250	Soltu.DM.01G034250	Soltu.DM.01G034250.1	protein_coding	0	0	0	2	0	0	0	0	0	0	0	0	0	0	0	0	0	0	0	2
Soltu.DM.01G034280	Soltu.DM.01G034280	Soltu.DM.01G034280.1	protein_coding	0	0	0	16	0	0	0	16	0	0	0	0	0	0	0	0	0	0	0	0
Soltu.DM.01G034290	Soltu.DM.01G034290	Soltu.DM.01G034290.1	protein_coding	0	8	2	6	2	0	0	4	0	0	2	0	0	0	0	0	0	0	8	0
Soltu.DM.01G034300	Soltu.DM.01G034300	Soltu.DM.01G034300.1	protein_coding	0	0	0	19	0	0	0	3	0	0	0	0	0	0	0	0	0	0	0	16
Soltu.DM.01G034310	Soltu.DM.01G034310	Soltu.DM.01G034310.1	protein_coding	0	0	0	13	0	0	0	4	0	9	0	0	0	0	0	0	0	0	0	0
Soltu.DM.01G034320	Soltu.DM.01G034320	Soltu.DM.01G034320.1	protein_coding	0	3	2	5	0	0	0	0	0	6	2	0	0	1	0	0	0	0	2	0
Soltu.DM.01G034330	Soltu.DM.01G034330	Soltu.DM.01G034330.1	protein_coding	0	0	0	4	0	0	0	0	0	0	0	0	0	0	0	0	0	0	0	4
Soltu.DM.01G034340	Soltu.DM.01G034340	Soltu.DM.01G034340.1	protein_coding	0	4	0	10	0	0	0	10	0	0	0	0	0	0	0	0	0	0	4	0
Soltu.DM.01G034350	Soltu.DM.01G034350	Soltu.DM.01G034350.1	protein_coding	0	3	2	34	0	0	0	30	0	0	2	0	0	0	0	0	0	0	3	4
Soltu.DM.01G034360	Soltu.DM.01G034360	Soltu.DM.01G034360.1	protein_coding	0	5	3	43	15	0	0	14	0	0	3	0	0	0	0	0	0	0	5	14
Soltu.DM.01G034370	Soltu.DM.01G034370	Soltu.DM.01G034370.1	protein_coding	0	3	0	49	0	0	0	15	0	11	0	0	0	2	0	0	0	0	1	25
Soltu.DM.01G034380	Soltu.DM.01G034380	Soltu.DM.01G034380.1	protein_coding	0	7	5	19	0	1	4	0	0	3	5	0	0	0	0	0	0	0	6	12
Soltu.DM.01G034390	Soltu.DM.01G034390	Soltu.DM.01G034390.2	protein_coding	0	4	9	11	0	0	0	4	0	7	9	0	0	1	0	0	0	0	4	0
Soltu.DM.01G034400	Soltu.DM.01G034400	Soltu.DM.01G034400.1	protein_coding	0	4	0	32	0	0	0	20	0	0	0	0	0	0	0	0	0	0	4	12
Soltu.DM.01G034410	Soltu.DM.01G034410	Soltu.DM.01G034410.1	protein_coding	0	6	14	11	0	0	0	7	0	0	14	0	0	0	0	0	0	0	6	4
Soltu.DM.01G034420	Soltu.DM.01G034420	Soltu.DM.01G034420.1	protein_coding	0	0	0	31	0	0	0	20	0	0	0	0	0	0	0	0	0	0	0	11
Soltu.DM.01G034430	Soltu.DM.01G034430	Soltu.DM.01G034430.1	protein_coding	0	5	5	1	1	0	0	0	0	0	5	0	0	0	0	0	0	0	5	0
Soltu.DM.01G034450	Soltu.DM.01G034450	Soltu.DM.01G034450.5	protein_coding	0	0	0	8	0	0	0	7	0	0	0	0	0	0	0	0	0	0	0	1
Soltu.DM.01G034460	Soltu.DM.01G034460	Soltu.DM.01G034460.1	protein_coding	0	2	0	4	0	0	2	1	0	1	0	0	0	0	0	0	0	0	2	0
Soltu.DM.01G034490	Soltu.DM.01G034490	Soltu.DM.01G034490.1	protein_coding	0	1	2	0	0	0	0	0	0	0	2	0	0	0	0	0	0	0	1	0
Soltu.DM.01G034500	Soltu.DM.01G034500	Soltu.DM.01G034500.1	protein_coding	0	1	3	0	0	0	0	0	0	0	3	0	0	0	0	0	0	0	1	0
Soltu.DM.01G034510	Soltu.DM.01G034510	Soltu.DM.01G034510.2	protein_coding	0	7	2	24	0	0	0	0	0	25	2	0	0	1	0	0	0	0	6	0
Soltu.DM.01G034520	Soltu.DM.01G034520	Soltu.DM.01G034520.1	protein_coding	0	0	0	33	0	0	0	0	0	0	0	0	0	0	0	0	0	0	0	33
Soltu.DM.01G034530	Soltu.DM.01G034530	Soltu.DM.01G034530.1	protein_coding	0	0	0	14	0	0	0	13	0	0	0	0	0	0	0	0	0	0	0	1
Soltu.DM.01G034540	Soltu.DM.01G034540	Soltu.DM.01G034540.1	protein_coding	0	0	0	1	0	0	0	0	0	1	0	0	0	0	0	0	0	0	0	0
Soltu.DM.01G034550	Soltu.DM.01G034550	Soltu.DM.01G034550.1	protein_coding	0	0	0	1	0	0	0	1	0	0	0	0	0	0	0	0	0	0	0	0
Soltu.DM.01G034560	Soltu.DM.01G034560	Soltu.DM.01G034560.2	protein_coding	0	0	0	1	0	0	0	0	0	1	0	0	0	0	0	0	0	0	0	0
Soltu.DM.01G034570	Soltu.DM.01G034570	Soltu.DM.01G034570.1	protein_coding	0	0	0	9	0	0	0	0	0	9	0	0	0	0	0	0	0	0	0	0
Soltu.DM.01G034580	Soltu.DM.01G034580	Soltu.DM.01G034580.1	protein_coding	0	2	2	12	0	0	0	7	0	5	2	0	0	0	0	0	0	0	2	0
Soltu.DM.01G034590	Soltu.DM.01G034590	Soltu.DM.01G034590.1	protein_coding	0	4	0	13	0	0	0	9	0	7	0	0	0	3	0	0	0	0	1	0
Soltu.DM.01G034650	Soltu.DM.01G034650	Soltu.DM.01G034650.1	protein_coding	0	0	0	3	0	0	0	0	0	0	0	0	0	0	0	0	0	0	0	3
Soltu.DM.01G034660	Soltu.DM.01G034660	Soltu.DM.01G034660.1	protein_coding	0	3	0	0	0	0	0	0	0	0	0	0	0	0	0	0	0	0	3	0
Soltu.DM.01G034670	Soltu.DM.01G034670	Soltu.DM.01G034670.2	protein_coding	0	0	0	1	0	0	0	1	0	0	0	0	0	0	0	0	0	0	0	0
Soltu.DM.01G034680	Soltu.DM.01G034680	Soltu.DM.01G034680.1	protein_coding	0	1	0	3	0	0	0	0	0	3	0	0	0	0	0	0	0	0	1	0
Soltu.DM.01G034710	Soltu.DM.01G034710	Soltu.DM.01G034710.2	protein_coding	0	4	9	9	4	0	0	5	0	0	9	0	0	0	0	0	0	0	4	0
Soltu.DM.01G034720	Soltu.DM.01G034720	Soltu.DM.01G034720.1	protein_coding	1	1	0	20	0	0	0	0	0	3	0	0	0	0	0	1	0	0	1	17
Soltu.DM.01G034730	Soltu.DM.01G034730	Soltu.DM.01G034730.1	protein_coding	0	2	2	6	0	0	0	0	0	1	2	0	0	0	0	0	0	0	2	5
Soltu.DM.01G034760	Soltu.DM.01G034760	Soltu.DM.01G034760.1	protein_coding	0	0	0	8	0	0	0	0	0	1	0	0	0	0	0	0	0	0	0	7
Soltu.DM.01G034770	Soltu.DM.01G034770	Soltu.DM.01G034770.2	protein_coding	0	8	5	18	2	0	0	0	0	11	5	0	0	1	0	0	0	0	7	6
Soltu.DM.01G034780	Soltu.DM.01G034780	Soltu.DM.01G034780.1	protein_coding	0	4	2	34	0	0	0	9	0	0	2	0	0	0	0	0	0	0	4	25
Soltu.DM.01G034790	Soltu.DM.01G034790	Soltu.DM.01G034790.1	protein_coding	0	1	6	8	0	0	2	0	0	0	6	0	0	0	0	0	0	0	1	6
Soltu.DM.01G034800	Soltu.DM.01G034800	Soltu.DM.01G034800.2	protein_coding	0	0	0	3	0	0	0	3	0	0	0	0	0	0	0	0	0	0	0	0
Soltu.DM.01G034810	Soltu.DM.01G034810	Soltu.DM.01G034810.1	protein_coding	0	20	15	6	4	0	0	0	0	2	15	0	0	0	0	0	0	0	20	0
Soltu.DM.01G034820	Soltu.DM.01G034820	Soltu.DM.01G034820.1	protein_coding	0	3	1	5	0	0	0	0	0	2	1	0	0	1	0	0	0	0	2	4
Soltu.DM.01G034840	Soltu.DM.01G034840	Soltu.DM.01G034840.1	protein_coding	0	4	1	4	3	1	1	0	0	0	1	0	0	0	0	0	0	0	3	0
Soltu.DM.01G034850	Soltu.DM.01G034850	Soltu.DM.01G034850.1	protein_coding	0	0	0	3	0	0	0	3	0	0	0	0	0	0	0	0	0	0	0	0
Soltu.DM.01G034870	Soltu.DM.01G034870	Soltu.DM.01G034870.1	protein_coding	0	0	0	7	0	0	0	7	0	0	0	0	0	0	0	0	0	0	0	0
Soltu.DM.01G034880	Soltu.DM.01G034880	Soltu.DM.01G034880.1	protein_coding	0	1	2	4	2	0	0	0	0	2	2	0	0	0	0	0	0	0	1	0
Soltu.DM.01G034890	Soltu.DM.01G034890	Soltu.DM.01G034890.1	protein_coding	0	3	5	6	2	0	0	0	0	0	5	0	0	0	0	0	0	0	3	4
Soltu.DM.01G034900	Soltu.DM.01G034900	Soltu.DM.01G034900.1	protein_coding	0	2	0	2	0	0	0	2	0	0	0	0	0	0	0	0	0	0	2	0
Soltu.DM.01G034910	Soltu.DM.01G034910	Soltu.DM.01G034910.1	protein_coding	0	0	0	4	2	0	0	0	0	0	0	0	0	0	0	0	0	0	0	2
Soltu.DM.01G034920	Soltu.DM.01G034920	Soltu.DM.01G034920.1	protein_coding	0	0	0	2	0	0	0	2	0	0	0	0	0	0	0	0	0	0	0	0
Soltu.DM.01G034930	Soltu.DM.01G034930	Soltu.DM.01G034930.1	protein_coding	0	3	3	4	0	0	0	0	0	0	3	0	0	0	0	0	0	0	3	4
Soltu.DM.01G034940	Soltu.DM.01G034940	Soltu.DM.01G034940.1	protein_coding	0	1	3	11	0	0	0	6	0	0	3	0	0	0	0	0	0	0	1	5
Soltu.DM.01G034950	Soltu.DM.01G034950	Soltu.DM.01G034950.1	protein_coding	0	3	2	4	0	0	0	4	0	0	2	0	0	0	0	0	0	0	3	0
Soltu.DM.01G034960	Soltu.DM.01G034960	Soltu.DM.01G034960.1	protein_coding	0	0	0	5	0	0	0	5	0	0	0	0	0	0	0	0	0	0	0	0
Soltu.DM.01G034970	Soltu.DM.01G034970	Soltu.DM.01G034970.1	protein_coding	0	0	0	5	0	0	0	5	0	0	0	0	0	0	0	0	0	0	0	0
Soltu.DM.01G035000	Soltu.DM.01G035000	Soltu.DM.01G035000.1	protein_coding	0	2	3	0	0	0	0	0	0	0	3	0	0	0	0	0	0	0	2	0
Soltu.DM.01G035010	Soltu.DM.01G035010	Soltu.DM.01G035010.1	protein_coding	0	0	0	5	0	0	0	5	0	0	0	0	0	0	0	0	0	0	0	0
Soltu.DM.01G035040	Soltu.DM.01G035040	Soltu.DM.01G035040.4	protein_coding	0	7	9	34	1	0	0	13	0	20	9	0	0	0	0	0	0	0	7	0
Soltu.DM.01G035050	Soltu.DM.01G035050	Soltu.DM.01G035050.1	protein_coding	1	0	8	12	0	0	0	8	0	1	8	0	0	0	0	1	0	0	0	3
Soltu.DM.01G035090	Soltu.DM.01G035090	Soltu.DM.01G035090.1	protein_coding	0	3	0	13	0	0	0	0	0	9	0	0	0	1	0	0	0	0	3	4
Soltu.DM.01G035100	Soltu.DM.01G035100	Soltu.DM.01G035100.1	protein_coding	0	0	0	16	4	0	0	0	0	0	0	0	0	0	0	0	0	0	0	12
Soltu.DM.01G035110	Soltu.DM.01G035110	Soltu.DM.01G035110.1	protein_coding	0	0	0	5	0	0	0	1	0	0	0	0	0	0	0	0	0	0	0	4
Soltu.DM.01G035120	Soltu.DM.01G035120	Soltu.DM.01G035120.1	protein_coding	0	1	0	1	0	0	0	1	0	0	0	0	0	0	0	0	0	0	1	0
Soltu.DM.01G035130	Soltu.DM.01G035130	Soltu.DM.01G035130.2	protein_coding	0	0	1	8	0	0	0	1	0	0	1	0	0	0	0	0	0	0	0	7
Soltu.DM.01G035140	Soltu.DM.01G035140	Soltu.DM.01G035140.1	protein_coding	0	5	2	5	0	0	0	1	0	0	2	0	0	0	0	0	0	0	5	4
Soltu.DM.01G035150	Soltu.DM.01G035150	Soltu.DM.01G035150.1	protein_coding	0	0	0	11	0	0	0	11	0	0	0	0	0	0	0	0	0	0	0	0
Soltu.DM.01G035180	Soltu.DM.01G035180	Soltu.DM.01G035180.1	protein_coding	0	19	11	0	0	0	0	0	0	0	11	0	0	0	0	0	0	0	19	0
Soltu.DM.01G035190	Soltu.DM.01G035190	Soltu.DM.01G035190.1	protein_coding	0	22	7	5	0	0	0	0	0	5	7	0	0	0	0	0	0	0	22	0
Soltu.DM.01G035220	Soltu.DM.01G035220	Soltu.DM.01G035220.1	protein_coding	0	0	0	4	0	0	0	0	0	4	0	0	0	0	0	0	0	0	0	0
Soltu.DM.01G035230	Soltu.DM.01G035230	Soltu.DM.01G035230.1	protein_coding	0	7	11	14	8	0	0	0	0	6	11	0	0	0	0	0	0	0	7	0
Soltu.DM.01G035250	Soltu.DM.01G035250	Soltu.DM.01G035250.1	protein_coding	0	0	0	1	0	0	0	0	0	1	0	0	0	0	0	0	0	0	0	0
Soltu.DM.01G035260	Soltu.DM.01G035260	Soltu.DM.01G035260.1	protein_coding	0	10	1	8	0	0	0	6	0	2	1	0	0	0	0	0	0	0	10	0
Soltu.DM.01G035270	Soltu.DM.01G035270	Soltu.DM.01G035270.1	protein_coding	0	2	0	28	4	0	0	13	0	0	0	0	0	0	0	0	0	0	2	11
Soltu.DM.01G035280	Soltu.DM.01G035280	Soltu.DM.01G035280.1	protein_coding	0	4	6	7	1	0	0	6	0	0	6	0	0	0	0	0	0	0	4	0
Soltu.DM.01G035310	Soltu.DM.01G035310	Soltu.DM.01G035310.1	protein_coding	0	11	4	14	0	0	0	12	0	3	4	0	0	1	0	0	0	0	10	0
Soltu.DM.01G035320	Soltu.DM.01G035320	Soltu.DM.01G035320.1	protein_coding	0	3	4	22	0	0	0	17	0	5	4	0	0	0	0	0	0	0	3	0
Soltu.DM.01G035340	Soltu.DM.01G035340	Soltu.DM.01G035340.1	protein_coding	0	0	0	12	0	0	0	12	0	0	0	0	0	0	0	0	0	0	0	0
Soltu.DM.01G035350	Soltu.DM.01G035350	Soltu.DM.01G035350.3	protein_coding	0	0	0	27	25	0	0	0	0	2	0	0	0	0	0	0	0	0	0	0
Soltu.DM.01G035370	Soltu.DM.01G035370	Soltu.DM.01G035370.1	protein_coding	0	2	0	0	0	0	0	0	0	0	0	0	0	0	0	0	0	0	2	0
Soltu.DM.01G035380	Soltu.DM.01G035380	Soltu.DM.01G035380.1	protein_coding	0	0	0	11	0	0	0	6	0	5	0	0	0	0	0	0	0	0	0	0
Soltu.DM.01G035390	Soltu.DM.01G035390	Soltu.DM.01G035390.1	protein_coding	0	1	4	6	0	0	0	0	0	0	4	0	0	0	0	0	0	0	1	6
Soltu.DM.01G035400	Soltu.DM.01G035400	Soltu.DM.01G035400.1	protein_coding	0	0	0	10	0	0	0	4	0	0	0	0	0	0	0	0	0	0	0	6
Soltu.DM.01G035420	Soltu.DM.01G035420	Soltu.DM.01G035420.1	protein_coding	0	3	1	8	2	0	0	0	0	4	1	0	0	0	0	0	0	0	3	2
Soltu.DM.01G035440	Soltu.DM.01G035440	Soltu.DM.01G035440.1	protein_coding	0	0	0	17	0	0	0	12	0	5	0	0	0	0	0	0	0	0	0	0
Soltu.DM.01G035450	Soltu.DM.01G035450	Soltu.DM.01G035450.1	protein_coding	0	2	1	14	0	0	0	5	0	9	1	0	0	0	0	0	0	0	2	0
Soltu.DM.01G035460	Soltu.DM.01G035460	Soltu.DM.01G035460.1	protein_coding	0	0	0	17	0	0	0	10	0	0	0	0	0	0	0	0	0	0	0	7
Soltu.DM.01G035470	Soltu.DM.01G035470	Soltu.DM.01G035470.1	protein_coding	0	0	0	7	0	0	0	0	0	3	0	0	0	0	0	0	0	0	0	4
Soltu.DM.01G035480	Soltu.DM.01G035480	Soltu.DM.01G035480.1	protein_coding	0	0	0	7	0	0	0	7	0	0	0	0	0	0	0	0	0	0	0	0
Soltu.DM.01G035500	Soltu.DM.01G035500	Soltu.DM.01G035500.1	protein_coding	0	0	0	3	0	0	0	3	0	0	0	0	0	0	0	0	0	0	0	0
Soltu.DM.01G035510	Soltu.DM.01G035510	Soltu.DM.01G035510.1	protein_coding	0	1	0	4	0	0	0	0	0	4	0	0	0	0	0	0	0	0	1	0
Soltu.DM.01G035520	Soltu.DM.01G035520	Soltu.DM.01G035520.1	protein_coding	0	0	0	2	0	0	0	2	0	0	0	0	0	0	0	0	0	0	0	0
Soltu.DM.01G035530	Soltu.DM.01G035530	Soltu.DM.01G035530.1	protein_coding	0	0	0	3	3	0	0	0	0	0	0	0	0	0	0	0	0	0	0	0
Soltu.DM.01G035540	Soltu.DM.01G035540	Soltu.DM.01G035540.1	protein_coding	0	1	0	0	0	0	0	0	0	0	0	0	0	0	0	0	0	0	1	0
Soltu.DM.01G035560	Soltu.DM.01G035560	Soltu.DM.01G035560.1	protein_coding	0	5	0	1	0	0	0	0	0	1	0	0	0	0	0	0	0	0	5	0
Soltu.DM.01G035570	Soltu.DM.01G035570	Soltu.DM.01G035570.1	protein_coding	0	0	0	25	0	0	0	20	0	5	0	0	0	0	0	0	0	0	0	0
Soltu.DM.01G035580	Soltu.DM.01G035580	Soltu.DM.01G035580.1	protein_coding	0	13	6	8	0	0	0	5	0	4	6	0	0	1	0	0	0	0	12	0
Soltu.DM.01G035590	Soltu.DM.01G035590	Soltu.DM.01G035590.1	protein_coding	0	0	0	2	0	0	0	2	0	0	0	0	0	0	0	0	0	0	0	0
Soltu.DM.01G035600	Soltu.DM.01G035600	Soltu.DM.01G035600.1	protein_coding	0	0	0	20	0	0	0	0	0	0	0	0	0	0	0	0	0	0	0	20
Soltu.DM.01G035610	Soltu.DM.01G035610	Soltu.DM.01G035610.1	protein_coding	0	0	0	25	0	0	0	2	0	0	0	0	0	0	0	0	0	0	0	23
Soltu.DM.01G035620	Soltu.DM.01G035620	Soltu.DM.01G035620.1	protein_coding	0	0	1	23	0	0	0	23	0	0	1	0	0	0	0	0	0	0	0	0
Soltu.DM.01G035650	Soltu.DM.01G035650	Soltu.DM.01G035650.1	protein_coding	0	4	0	1	0	0	0	1	0	0	0	0	0	0	0	0	0	0	4	0
Soltu.DM.01G035660	Soltu.DM.01G035660	Soltu.DM.01G035660.1	protein_coding	0	0	0	19	0	0	0	15	0	0	0	0	0	0	0	0	0	0	0	4
Soltu.DM.01G035670	Soltu.DM.01G035670	Soltu.DM.01G035670.1	protein_coding	0	13	3	9	0	0	0	4	0	5	3	0	0	0	0	0	0	0	13	0
Soltu.DM.01G035680	Soltu.DM.01G035680	Soltu.DM.01G035680.1	protein_coding	0	0	0	5	0	0	0	0	0	5	0	0	0	0	0	0	0	0	0	0
Soltu.DM.01G035700	Soltu.DM.01G035700	Soltu.DM.01G035700.1	protein_coding	0	0	0	8	0	0	0	2	0	6	0	0	0	0	0	0	0	0	0	0
Soltu.DM.01G035710	Soltu.DM.01G035710	Soltu.DM.01G035710.1	protein_coding	0	0	0	14	0	0	0	6	0	2	0	0	0	0	0	0	0	0	0	6
Soltu.DM.01G035720	Soltu.DM.01G035720	Soltu.DM.01G035720.1	protein_coding	0	1	0	14	0	0	0	2	0	12	0	0	0	1	0	0	0	0	1	0
Soltu.DM.01G035750	Soltu.DM.01G035750	Soltu.DM.01G035750.1	protein_coding	0	0	2	15	0	0	0	0	0	5	2	0	0	0	0	0	0	0	0	10
Soltu.DM.01G035760	Soltu.DM.01G035760	Soltu.DM.01G035760.1	protein_coding	0	3	6	11	0	0	0	0	0	4	6	0	0	0	0	0	0	0	3	7
Soltu.DM.01G035770	Soltu.DM.01G035770	Soltu.DM.01G035770.1	protein_coding	0	0	0	3	0	0	0	0	0	0	0	0	0	0	0	0	0	0	0	3
Soltu.DM.01G035780	Soltu.DM.01G035780	Soltu.DM.01G035780.1	protein_coding	0	2	10	7	0	0	0	4	0	3	10	0	0	0	0	0	0	0	2	0
Soltu.DM.01G035790	Soltu.DM.01G035790	Soltu.DM.01G035790.2	protein_coding	0	0	0	34	1	0	0	13	0	3	0	0	0	0	0	0	0	0	0	17
Soltu.DM.01G035800	Soltu.DM.01G035800	Soltu.DM.01G035800.1	protein_coding	0	5	2	43	0	0	2	4	0	37	2	0	0	0	0	0	0	0	5	0
Soltu.DM.01G035810	Soltu.DM.01G035810	Soltu.DM.01G035810.1	protein_coding	0	7	2	6	0	0	0	0	0	6	2	0	0	0	0	0	0	0	7	0
Soltu.DM.01G035820	Soltu.DM.01G035820	Soltu.DM.01G035820.1	protein_coding	0	0	0	8	0	0	0	8	0	0	0	0	0	0	0	0	0	0	0	0
Soltu.DM.01G035830	Soltu.DM.01G035830	Soltu.DM.01G035830.1	protein_coding	0	0	0	8	0	0	0	8	0	0	0	0	0	0	0	0	0	0	0	0
Soltu.DM.01G035840	Soltu.DM.01G035840	Soltu.DM.01G035840.1	protein_coding	0	2	6	0	0	0	0	0	0	0	6	0	0	0	0	0	0	0	2	0
Soltu.DM.01G035870	Soltu.DM.01G035870	Soltu.DM.01G035870.1	protein_coding	0	2	4	36	0	0	0	0	0	16	4	0	0	1	0	0	0	0	2	20
Soltu.DM.01G035880	Soltu.DM.01G035880	Soltu.DM.01G035880.1	protein_coding	0	12	2	8	6	0	0	0	0	0	2	0	0	0	0	0	0	0	12	2
Soltu.DM.01G035890	Soltu.DM.01G035890	Soltu.DM.01G035890.2	protein_coding	0	0	0	31	0	0	0	20	0	6	0	0	0	0	0	0	0	0	0	5
Soltu.DM.01G035900	Soltu.DM.01G035900	Soltu.DM.01G035900.1	protein_coding	0	4	0	5	0	0	0	0	0	2	0	0	0	1	0	0	0	0	3	4
Soltu.DM.01G035910	Soltu.DM.01G035910	Soltu.DM.01G035910.1	protein_coding	0	1	0	14	0	0	0	5	0	9	0	0	0	0	0	0	0	0	1	0
Soltu.DM.01G035920	Soltu.DM.01G035920	Soltu.DM.01G035920.1	protein_coding	0	7	3	9	0	0	0	0	0	10	3	0	0	2	0	0	0	0	6	0
Soltu.DM.01G035930	Soltu.DM.01G035930	Soltu.DM.01G035930.1	protein_coding	0	4	2	10	0	0	0	2	0	8	2	0	0	2	0	0	0	0	3	1
Soltu.DM.01G035940	Soltu.DM.01G035940	Soltu.DM.01G035940.1	protein_coding	0	1	1	26	0	0	0	13	0	0	1	0	0	0	0	0	0	0	1	13
Soltu.DM.01G035950	Soltu.DM.01G035950	Soltu.DM.01G035950.1	protein_coding	0	13	8	3	1	0	0	0	0	0	8	0	0	0	0	0	0	0	13	2
Soltu.DM.01G035960	Soltu.DM.01G035960	Soltu.DM.01G035960.1	protein_coding	0	0	0	10	0	0	0	9	0	0	0	0	0	0	0	0	0	0	0	1
Soltu.DM.01G035970	Soltu.DM.01G035970	Soltu.DM.01G035970.2	protein_coding	0	2	0	41	0	0	0	21	0	11	0	0	0	0	0	0	0	0	2	9
Soltu.DM.01G035980	Soltu.DM.01G035980	Soltu.DM.01G035980.1	protein_coding	0	11	9	13	1	0	0	12	0	0	9	0	0	0	0	0	0	0	11	0
Soltu.DM.01G035990	Soltu.DM.01G035990	Soltu.DM.01G035990.1	protein_coding	0	0	0	9	0	0	0	9	0	0	0	0	0	0	0	0	0	0	0	0
Soltu.DM.01G036000	Soltu.DM.01G036000	Soltu.DM.01G036000.1	protein_coding	0	11	2	24	0	0	0	0	0	15	2	0	0	0	0	0	0	0	11	9
Soltu.DM.01G036010	Soltu.DM.01G036010	Soltu.DM.01G036010.1	protein_coding	0	4	2	3	0	0	2	0	0	1	2	0	0	0	0	0	0	0	4	0
Soltu.DM.01G036020	Soltu.DM.01G036020	Soltu.DM.01G036020.1	protein_coding	0	1	3	5	0	0	0	5	0	0	3	0	0	0	0	0	0	0	1	0
Soltu.DM.01G036040	Soltu.DM.01G036040	Soltu.DM.01G036040.1	protein_coding	0	3	5	4	1	0	0	2	0	1	5	0	0	0	0	0	0	0	3	0
Soltu.DM.01G036050	Soltu.DM.01G036050	Soltu.DM.01G036050.1	protein_coding	0	6	2	30	0	0	0	0	0	32	2	0	0	2	0	0	0	0	4	0
Soltu.DM.01G036060	Soltu.DM.01G036060	Soltu.DM.01G036060.1	protein_coding	0	0	0	62	0	0	0	23	0	0	0	0	0	0	0	0	0	0	0	39
Soltu.DM.01G036070	Soltu.DM.01G036070	Soltu.DM.01G036070.2	protein_coding	0	13	9	50	0	0	0	0	0	51	9	0	0	3	0	0	0	0	10	2
Soltu.DM.01G036080	Soltu.DM.01G036080	Soltu.DM.01G036080.2	protein_coding	0	2	2	28	0	0	0	7	0	18	2	0	0	0	0	0	0	0	2	3
Soltu.DM.01G036090	Soltu.DM.01G036090	Soltu.DM.01G036090.2	protein_coding	0	1	3	38	0	0	0	13	0	25	3	0	0	0	0	0	0	0	1	0
Soltu.DM.01G036100	Soltu.DM.01G036100	Soltu.DM.01G036100.1	protein_coding	0	7	0	11	0	1	1	0	0	10	0	0	0	1	0	0	0	0	6	0
Soltu.DM.01G036110	Soltu.DM.01G036110	Soltu.DM.01G036110.1	protein_coding	0	7	4	4	2	0	0	0	0	0	4	0	0	0	0	0	0	0	7	2
Soltu.DM.01G036120	Soltu.DM.01G036120	Soltu.DM.01G036120.1	protein_coding	0	0	0	3	0	0	0	3	0	0	0	0	0	0	0	0	0	0	0	0
Soltu.DM.01G036130	Soltu.DM.01G036130	Soltu.DM.01G036130.3	protein_coding	0	3	2	23	0	0	0	13	0	10	2	0	0	0	0	0	0	0	3	0
Soltu.DM.01G036140	Soltu.DM.01G036140	Soltu.DM.01G036140.1	protein_coding	0	6	6	18	0	0	1	12	0	0	6	0	0	0	0	0	0	0	6	5
Soltu.DM.01G036150	Soltu.DM.01G036150	Soltu.DM.01G036150.1	protein_coding	0	2	4	21	0	0	0	18	0	0	4	0	0	0	0	0	0	0	2	3
Soltu.DM.01G036160	Soltu.DM.01G036160	Soltu.DM.01G036160.1	protein_coding	0	3	3	14	0	0	0	0	0	10	3	0	0	1	0	0	0	0	2	5
Soltu.DM.01G036170	Soltu.DM.01G036170	Soltu.DM.01G036170.1	protein_coding	0	1	4	15	0	0	0	0	0	0	4	0	0	0	0	0	0	0	1	15
Soltu.DM.01G036180	Soltu.DM.01G036180	Soltu.DM.01G036180.1	protein_coding	0	0	0	5	0	0	0	0	0	0	0	0	0	0	0	0	0	0	0	5
Soltu.DM.01G036240	Soltu.DM.01G036240	Soltu.DM.01G036240.1	protein_coding	0	11	14	3	0	0	0	0	0	3	14	0	0	0	0	0	0	0	11	0
Soltu.DM.01G036250	Soltu.DM.01G036250	Soltu.DM.01G036250.1	protein_coding	0	0	0	28	0	0	0	28	0	0	0	0	0	0	0	0	0	0	0	0
Soltu.DM.01G036280	Soltu.DM.01G036280	Soltu.DM.01G036280.1	protein_coding	0	7	6	6	0	0	0	6	0	0	6	0	0	0	0	0	0	0	7	0
Soltu.DM.01G036290	Soltu.DM.01G036290	Soltu.DM.01G036290.1	protein_coding	0	6	3	18	0	0	0	0	0	19	3	0	0	1	0	0	0	0	5	0
Soltu.DM.01G036300	Soltu.DM.01G036300	Soltu.DM.01G036300.1	protein_coding	0	9	8	21	0	0	0	11	0	11	8	0	0	1	0	0	0	0	8	0
Soltu.DM.01G036310	Soltu.DM.01G036310	Soltu.DM.01G036310.1	protein_coding	0	4	7	27	0	0	0	0	0	0	7	0	0	0	0	0	0	0	4	27
Soltu.DM.01G036330	Soltu.DM.01G036330	Soltu.DM.01G036330.2	protein_coding	0	0	0	2	0	0	0	2	0	0	0	0	0	0	0	0	0	0	0	0
Soltu.DM.01G036340	Soltu.DM.01G036340	Soltu.DM.01G036340.1	protein_coding	0	3	0	11	0	0	0	0	0	11	0	0	0	0	0	0	0	0	3	0
Soltu.DM.01G036350	Soltu.DM.01G036350	Soltu.DM.01G036350.1	protein_coding	0	0	0	12	0	0	0	0	0	0	0	0	0	0	0	0	0	0	0	12
Soltu.DM.01G036360	Soltu.DM.01G036360	Soltu.DM.01G036360.1	protein_coding	0	0	0	9	0	0	0	9	0	0	0	0	0	0	0	0	0	0	0	0
Soltu.DM.01G036370	Soltu.DM.01G036370	Soltu.DM.01G036370.1	protein_coding	0	8	3	27	0	0	0	0	0	28	3	0	0	2	0	0	0	0	7	0
Soltu.DM.01G036380	Soltu.DM.01G036380	Soltu.DM.01G036380.1	protein_coding	0	0	0	31	0	0	0	29	0	0	0	0	0	0	0	0	0	0	0	2
Soltu.DM.01G036390	Soltu.DM.01G036390	Soltu.DM.01G036390.3	protein_coding	0	3	4	48	0	0	0	22	0	19	4	0	0	1	0	0	0	0	3	7
Soltu.DM.01G036400	Soltu.DM.01G036400	Soltu.DM.01G036400.1	protein_coding	1	3	7	12	0	0	0	0	0	13	7	1	0	1	0	0	0	0	2	1
Soltu.DM.01G036410	Soltu.DM.01G036410	Soltu.DM.01G036410.1	protein_coding	0	0	0	27	0	0	0	22	0	0	0	0	0	0	0	0	0	0	0	5
Soltu.DM.01G036420	Soltu.DM.01G036420	Soltu.DM.01G036420.1	protein_coding	0	0	0	22	0	0	0	17	0	0	0	0	0	0	0	0	0	0	0	5
Soltu.DM.01G036430	Soltu.DM.01G036430	Soltu.DM.01G036430.1	protein_coding	0	3	2	0	0	0	0	0	0	0	2	0	0	0	0	0	0	0	3	0
Soltu.DM.01G036480	Soltu.DM.01G036480	Soltu.DM.01G036480.1	protein_coding	0	0	0	7	0	0	0	7	0	0	0	0	0	0	0	0	0	0	0	0
Soltu.DM.01G036490	Soltu.DM.01G036490	Soltu.DM.01G036490.1	protein_coding	0	0	0	14	0	0	0	14	0	0	0	0	0	0	0	0	0	0	0	0
Soltu.DM.01G036500	Soltu.DM.01G036500	Soltu.DM.01G036500.1	protein_coding	0	14	8	9	6	0	0	0	0	1	8	0	0	0	0	0	0	0	14	2
Soltu.DM.01G036510	Soltu.DM.01G036510	Soltu.DM.01G036510.1	protein_coding	0	6	7	0	0	0	0	0	0	0	7	0	0	0	0	0	0	0	6	0
Soltu.DM.01G036520	Soltu.DM.01G036520	Soltu.DM.01G036520.1	protein_coding	0	1	0	9	0	0	0	5	0	4	0	0	0	0	0	0	0	0	1	0
Soltu.DM.01G036530	Soltu.DM.01G036530	Soltu.DM.01G036530.1	protein_coding	0	0	0	10	0	0	0	5	0	5	0	0	0	0	0	0	0	0	0	0
Soltu.DM.01G036540	Soltu.DM.01G036540	Soltu.DM.01G036540.2	protein_coding	0	0	0	11	0	0	0	6	0	0	0	0	0	0	0	0	0	0	0	5
Soltu.DM.01G036550	Soltu.DM.01G036550	Soltu.DM.01G036550.1	protein_coding	0	3	2	1	0	0	0	0	0	1	2	0	0	0	0	0	0	0	3	0
Soltu.DM.01G036580	Soltu.DM.01G036580	Soltu.DM.01G036580.1	protein_coding	0	0	0	3	0	0	0	3	0	0	0	0	0	0	0	0	0	0	0	0
Soltu.DM.01G036590	Soltu.DM.01G036590	Soltu.DM.01G036590.1	protein_coding	0	4	6	0	0	0	0	0	0	0	6	0	0	0	0	0	0	0	4	0
Soltu.DM.01G036600	Soltu.DM.01G036600	Soltu.DM.01G036600.1	protein_coding	0	0	0	1	0	0	0	0	0	0	0	0	0	0	0	0	0	0	0	1
Soltu.DM.01G036610	Soltu.DM.01G036610	Soltu.DM.01G036610.2	protein_coding	0	0	0	1	0	0	0	0	0	0	0	0	0	0	0	0	0	0	0	1
Soltu.DM.01G036620	Soltu.DM.01G036620	Soltu.DM.01G036620.1	protein_coding	0	0	0	27	0	0	0	0	0	27	0	0	0	0	0	0	0	0	0	0
Soltu.DM.01G036630	Soltu.DM.01G036630	Soltu.DM.01G036630.1	protein_coding	0	0	0	27	0	0	0	0	0	0	0	0	0	0	0	0	0	0	0	27
Soltu.DM.01G036640	Soltu.DM.01G036640	Soltu.DM.01G036640.3	protein_coding	0	0	0	14	0	0	0	4	0	0	0	0	0	0	0	0	0	0	0	10
Soltu.DM.01G036650	Soltu.DM.01G036650	Soltu.DM.01G036650.1	protein_coding	0	5	4	1	0	0	0	0	0	1	4	0	0	1	0	0	0	0	5	0
Soltu.DM.01G036660	Soltu.DM.01G036660	Soltu.DM.01G036660.2	protein_coding	0	0	0	13	0	0	3	10	0	0	0	0	0	0	0	0	0	0	0	0
Soltu.DM.01G036670	Soltu.DM.01G036670	Soltu.DM.01G036670.2	protein_coding	0	0	0	3	0	0	0	3	0	0	0	0	0	0	0	0	0	0	0	0
Soltu.DM.01G036680	Soltu.DM.01G036680	Soltu.DM.01G036680.1	protein_coding	0	0	0	3	0	0	0	3	0	0	0	0	0	0	0	0	0	0	0	0
Soltu.DM.01G036690	Soltu.DM.01G036690	Soltu.DM.01G036690.1	protein_coding	0	0	0	3	0	0	0	3	0	0	0	0	0	0	0	0	0	0	0	0
Soltu.DM.01G036700	Soltu.DM.01G036700	Soltu.DM.01G036700.1	protein_coding	0	0	0	3	0	0	0	3	0	0	0	0	0	0	0	0	0	0	0	0
Soltu.DM.01G036740	Soltu.DM.01G036740	Soltu.DM.01G036740.1	protein_coding	0	3	1	16	6	0	0	3	0	0	1	0	0	0	0	0	0	0	3	7
Soltu.DM.01G036750	Soltu.DM.01G036750	Soltu.DM.01G036750.1	protein_coding	0	6	1	20	0	0	0	16	0	0	1	0	0	0	0	0	0	0	6	4
Soltu.DM.01G036760	Soltu.DM.01G036760	Soltu.DM.01G036760.1	protein_coding	0	10	6	7	0	0	0	0	0	0	6	0	0	0	0	0	0	0	10	7
Soltu.DM.01G036770	Soltu.DM.01G036770	Soltu.DM.01G036770.2	protein_coding	0	5	9	9	0	0	0	1	0	1	9	0	0	1	0	0	0	0	5	7
Soltu.DM.01G036780	Soltu.DM.01G036780	Soltu.DM.01G036780.1	protein_coding	0	0	0	16	0	0	0	0	0	0	0	0	0	0	0	0	0	0	0	16
Soltu.DM.01G036820	Soltu.DM.01G036820	Soltu.DM.01G036820.1	protein_coding	0	0	0	11	0	0	0	11	0	0	0	0	0	0	0	0	0	0	0	0
Soltu.DM.01G036830	Soltu.DM.01G036830	Soltu.DM.01G036830.1	protein_coding	0	3	7	1	0	0	0	0	0	1	7	0	0	0	0	0	0	0	3	0
Soltu.DM.01G036850	Soltu.DM.01G036850	Soltu.DM.01G036850.3	protein_coding	0	0	0	14	1	0	0	3	0	0	0	0	0	0	0	0	0	0	0	10
Soltu.DM.01G036860	Soltu.DM.01G036860	Soltu.DM.01G036860.2	protein_coding	0	1	0	25	0	0	0	22	0	3	0	0	0	1	0	0	0	0	0	1
Soltu.DM.01G036870	Soltu.DM.01G036870	Soltu.DM.01G036870.1	protein_coding	0	0	0	25	0	0	0	3	0	0	0	0	0	0	0	0	0	0	0	22
Soltu.DM.01G036880	Soltu.DM.01G036880	Soltu.DM.01G036880.1	protein_coding	0	8	14	3	0	0	0	0	0	0	14	0	0	0	0	0	0	0	8	3
Soltu.DM.01G036990	Soltu.DM.01G036990	Soltu.DM.01G036990.1	protein_coding	0	0	0	1	0	0	0	1	0	0	0	0	0	0	0	0	0	0	0	0
Soltu.DM.01G037020	Soltu.DM.01G037020	Soltu.DM.01G037020.1	protein_coding	0	3	8	3	0	0	3	0	0	0	8	0	0	0	0	0	0	0	3	0
Soltu.DM.01G037050	Soltu.DM.01G037050	Soltu.DM.01G037050.1	protein_coding	0	3	2	16	0	0	0	16	0	0	2	0	0	0	0	0	0	0	3	0
Soltu.DM.01G037060	Soltu.DM.01G037060	Soltu.DM.01G037060.1	protein_coding	0	6	0	15	2	0	0	5	0	8	0	0	0	1	0	0	0	0	6	0
Soltu.DM.01G037100	Soltu.DM.01G037100	Soltu.DM.01G037100.1	protein_coding	0	1	0	2	0	0	0	0	0	0	0	0	0	0	0	0	0	0	1	2
Soltu.DM.01G037110	Soltu.DM.01G037110	Soltu.DM.01G037110.1	protein_coding	0	0	0	16	0	0	0	14	0	2	0	0	0	0	0	0	0	0	0	0
Soltu.DM.01G037120	Soltu.DM.01G037120	Soltu.DM.01G037120.1	protein_coding	0	2	1	14	0	0	0	0	0	13	1	0	0	1	0	0	0	0	1	2
Soltu.DM.01G037130	Soltu.DM.01G037130	Soltu.DM.01G037130.1	protein_coding	0	0	0	5	0	0	0	5	0	0	0	0	0	0	0	0	0	0	0	0
Soltu.DM.01G037150	Soltu.DM.01G037150	Soltu.DM.01G037150.1	protein_coding	0	0	0	11	0	0	0	11	0	0	0	0	0	0	0	0	0	0	0	0
Soltu.DM.01G037160	Soltu.DM.01G037160	Soltu.DM.01G037160.2	protein_coding	0	2	0	21	0	0	1	0	0	10	0	0	0	0	0	0	0	0	2	10
Soltu.DM.01G037170	Soltu.DM.01G037170	Soltu.DM.01G037170.2	protein_coding	0	2	2	16	0	0	0	0	0	4	2	0	0	0	0	0	0	0	2	12
Soltu.DM.01G037180	Soltu.DM.01G037180	Soltu.DM.01G037180.1	protein_coding	0	0	0	15	0	0	0	4	0	3	0	0	0	0	0	0	0	0	0	8
Soltu.DM.01G037190	Soltu.DM.01G037190	Soltu.DM.01G037190.1	protein_coding	0	0	0	9	0	0	0	2	0	0	0	0	0	0	0	0	0	0	0	7
Soltu.DM.01G037200	Soltu.DM.01G037200	Soltu.DM.01G037200.1	protein_coding	0	0	0	2	0	0	0	0	0	2	0	0	0	0	0	0	0	0	0	0
Soltu.DM.01G037210	Soltu.DM.01G037210	Soltu.DM.01G037210.1	protein_coding	0	0	0	4	0	0	0	0	0	4	0	0	0	0	0	0	0	0	0	0
Soltu.DM.01G037220	Soltu.DM.01G037220	Soltu.DM.01G037220.2	protein_coding	0	1	0	6	0	0	0	0	0	4	0	0	0	1	0	0	0	0	0	3
Soltu.DM.01G037230	Soltu.DM.01G037230	Soltu.DM.01G037230.1	protein_coding	0	0	0	4	0	0	0	4	0	0	0	0	0	0	0	0	0	0	0	0
Soltu.DM.01G037270	Soltu.DM.01G037270	Soltu.DM.01G037270.1	protein_coding	0	0	0	3	0	0	0	3	0	0	0	0	0	0	0	0	0	0	0	0
Soltu.DM.01G037280	Soltu.DM.01G037280	Soltu.DM.01G037280.1	protein_coding	0	0	0	3	0	0	0	0	0	0	0	0	0	0	0	0	0	0	0	3
Soltu.DM.01G037300	Soltu.DM.01G037300	Soltu.DM.01G037300.1	protein_coding	0	7	6	39	0	0	0	12	0	27	6	0	0	0	0	0	0	0	7	0
Soltu.DM.01G037310	Soltu.DM.01G037310	Soltu.DM.01G037310.1	protein_coding	0	0	0	28	0	0	0	16	0	0	0	0	0	0	0	0	0	0	0	12
Soltu.DM.01G037330	Soltu.DM.01G037330	Soltu.DM.01G037330.1	protein_coding	0	2	1	9	0	0	0	0	0	9	1	0	0	0	0	0	0	0	2	0
Soltu.DM.01G037340	Soltu.DM.01G037340	Soltu.DM.01G037340.1	protein_coding	0	0	0	12	0	0	0	12	0	0	0	0	0	0	0	0	0	0	0	0
Soltu.DM.01G037350	Soltu.DM.01G037350	Soltu.DM.01G037350.1	protein_coding	0	0	0	1	0	0	0	0	0	0	0	0	0	0	0	0	0	0	0	1
Soltu.DM.01G037360	Soltu.DM.01G037360	Soltu.DM.01G037360.1	protein_coding	0	0	0	1	0	0	0	0	0	0	0	0	0	0	0	0	0	0	0	1
Soltu.DM.01G037370	Soltu.DM.01G037370	Soltu.DM.01G037370.1	protein_coding	0	1	0	12	0	0	0	12	0	0	0	0	0	0	0	0	0	0	1	0
Soltu.DM.01G037380	Soltu.DM.01G037380	Soltu.DM.01G037380.1	protein_coding	0	0	0	13	9	0	0	4	0	0	0	0	0	0	0	0	0	0	0	0
Soltu.DM.01G037390	Soltu.DM.01G037390	Soltu.DM.01G037390.1	protein_coding	0	0	0	12	0	0	0	12	0	0	0	0	0	0	0	0	0	0	0	0
Soltu.DM.01G037450	Soltu.DM.01G037450	Soltu.DM.01G037450.1	protein_coding	0	1	1	0	0	0	0	0	0	0	1	0	0	0	0	0	0	0	1	0
Soltu.DM.01G037460	Soltu.DM.01G037460	Soltu.DM.01G037460.1	protein_coding	0	0	0	2	0	0	0	0	0	0	0	0	0	0	0	0	0	0	0	2
Soltu.DM.01G037520	Soltu.DM.01G037520	Soltu.DM.01G037520.1	protein_coding	0	0	0	2	0	0	0	0	0	0	0	0	0	0	0	0	0	0	0	2
Soltu.DM.01G037530	Soltu.DM.01G037530	Soltu.DM.01G037530.1	protein_coding	0	1	0	1	0	0	0	0	0	1	0	0	0	0	0	0	0	0	1	0
Soltu.DM.01G037540	Soltu.DM.01G037540	Soltu.DM.01G037540.2	protein_coding	0	7	3	13	0	0	2	0	0	11	3	0	0	0	0	0	0	0	7	0
Soltu.DM.01G037550	Soltu.DM.01G037550	Soltu.DM.01G037550.1	protein_coding	0	0	0	13	0	0	0	0	0	0	0	0	0	0	0	0	0	0	0	13
Soltu.DM.01G037560	Soltu.DM.01G037560	Soltu.DM.01G037560.1	protein_coding	0	0	1	4	0	0	0	0	0	4	1	0	0	0	0	0	0	0	0	0
Soltu.DM.01G037590	Soltu.DM.01G037590	Soltu.DM.01G037590.1	protein_coding	0	0	0	6	0	0	0	6	0	0	0	0	0	0	0	0	0	0	0	0
Soltu.DM.01G037600	Soltu.DM.01G037600	Soltu.DM.01G037600.1	protein_coding	0	0	0	12	0	0	0	0	0	0	0	0	0	0	0	0	0	0	0	12
Soltu.DM.01G037610	Soltu.DM.01G037610	Soltu.DM.01G037610.2	protein_coding	0	0	0	13	1	0	0	0	0	12	0	0	0	0	0	0	0	0	0	0
Soltu.DM.01G037620	Soltu.DM.01G037620	Soltu.DM.01G037620.1	protein_coding	0	5	6	21	0	0	0	13	0	8	6	0	0	1	0	0	0	0	5	0
Soltu.DM.01G037630	Soltu.DM.01G037630	Soltu.DM.01G037630.1	protein_coding	0	0	1	15	0	0	0	3	0	12	1	0	0	0	0	0	0	0	0	0
Soltu.DM.01G037640	Soltu.DM.01G037640	Soltu.DM.01G037640.1	protein_coding	0	6	0	10	0	0	0	0	0	12	0	0	0	2	0	0	0	0	4	0
Soltu.DM.01G037650	Soltu.DM.01G037650	Soltu.DM.01G037650.1	protein_coding	0	0	0	16	0	0	0	16	0	0	0	0	0	0	0	0	0	0	0	0
Soltu.DM.01G037660	Soltu.DM.01G037660	Soltu.DM.01G037660.1	protein_coding	0	0	0	1	0	0	0	0	0	1	0	0	0	0	0	0	0	0	0	0
Soltu.DM.01G037670	Soltu.DM.01G037670	Soltu.DM.01G037670.1	protein_coding	0	0	0	7	0	0	0	0	0	0	0	0	0	0	0	0	0	0	0	7
Soltu.DM.01G037680	Soltu.DM.01G037680	Soltu.DM.01G037680.1	protein_coding	0	0	0	7	0	0	0	0	0	7	0	0	0	0	0	0	0	0	0	0
Soltu.DM.01G037690	Soltu.DM.01G037690	Soltu.DM.01G037690.3	protein_coding	0	0	2	0	0	0	0	0	0	0	2	0	0	0	0	0	0	0	0	0
Soltu.DM.01G037700	Soltu.DM.01G037700	Soltu.DM.01G037700.1	protein_coding	0	2	3	28	0	0	0	28	0	0	3	0	0	0	0	0	0	0	2	0
Soltu.DM.01G037710	Soltu.DM.01G037710	Soltu.DM.01G037710.1	protein_coding	1	7	14	10	0	0	0	3	0	0	14	0	0	0	0	1	0	0	7	7
Soltu.DM.01G037730	Soltu.DM.01G037730	Soltu.DM.01G037730.1	protein_coding	0	2	8	19	0	0	0	3	0	16	8	0	0	0	0	0	0	0	2	0
Soltu.DM.01G037740	Soltu.DM.01G037740	Soltu.DM.01G037740.1	protein_coding	0	0	0	3	0	0	0	3	0	0	0	0	0	0	0	0	0	0	0	0
Soltu.DM.01G037750	Soltu.DM.01G037750	Soltu.DM.01G037750.1	protein_coding	0	1	3	3	0	0	0	0	0	0	3	0	0	0	0	0	0	0	1	3
Soltu.DM.01G037760	Soltu.DM.01G037760	Soltu.DM.01G037760.1	protein_coding	0	0	0	8	0	0	0	1	0	0	0	0	0	0	0	0	0	0	0	7
Soltu.DM.01G037770	Soltu.DM.01G037770	Soltu.DM.01G037770.2	protein_coding	0	10	10	16	0	0	0	15	0	0	10	0	0	0	0	0	0	0	10	1
Soltu.DM.01G037780	Soltu.DM.01G037780	Soltu.DM.01G037780.5	protein_coding	0	4	4	27	0	0	0	20	0	7	4	0	0	0	0	0	0	0	4	0
Soltu.DM.01G037790	Soltu.DM.01G037790	Soltu.DM.01G037790.1	protein_coding	0	0	0	17	0	0	0	17	0	0	0	0	0	0	0	0	0	0	0	0
Soltu.DM.01G037810	Soltu.DM.01G037810	Soltu.DM.01G037810.1	protein_coding	0	0	0	9	0	0	0	0	0	0	0	0	0	0	0	0	0	0	0	9
Soltu.DM.01G037820	Soltu.DM.01G037820	Soltu.DM.01G037820.1	protein_coding	0	7	1	9	2	0	0	0	0	7	1	0	0	1	0	0	0	0	7	0
Soltu.DM.01G037830	Soltu.DM.01G037830	Soltu.DM.01G037830.1	protein_coding	0	1	0	3	0	0	0	3	0	0	0	0	0	0	0	0	0	0	1	0
Soltu.DM.01G037840	Soltu.DM.01G037840	Soltu.DM.01G037840.2	protein_coding	0	1	0	3	0	0	0	1	0	2	0	0	0	0	0	0	0	0	1	0
Soltu.DM.01G037850	Soltu.DM.01G037850	Soltu.DM.01G037850.1	protein_coding	0	1	1	6	0	0	0	0	0	6	1	0	0	0	0	0	0	0	1	0
Soltu.DM.01G037860	Soltu.DM.01G037860	Soltu.DM.01G037860.1	protein_coding	0	2	0	11	0	0	0	9	0	2	0	0	0	0	0	0	0	0	2	0
Soltu.DM.01G037870	Soltu.DM.01G037870	Soltu.DM.01G037870.1	protein_coding	0	3	8	22	0	0	0	10	0	9	8	0	0	1	0	0	0	0	2	4
Soltu.DM.01G037880	Soltu.DM.01G037880	Soltu.DM.01G037880.1	protein_coding	0	2	3	25	0	0	0	20	0	5	3	0	0	0	0	0	0	0	2	0
Soltu.DM.01G037890	Soltu.DM.01G037890	Soltu.DM.01G037890.1	protein_coding	0	0	0	7	0	0	0	0	0	7	0	0	0	0	0	0	0	0	0	0
Soltu.DM.01G037930	Soltu.DM.01G037930	Soltu.DM.01G037930.1	protein_coding	0	1	5	17	0	0	0	14	0	3	5	0	0	0	0	0	0	0	1	0
Soltu.DM.01G037940	Soltu.DM.01G037940	Soltu.DM.01G037940.1	protein_coding	0	5	7	4	0	0	0	2	0	2	7	0	0	0	0	0	0	0	5	0
Soltu.DM.01G037950	Soltu.DM.01G037950	Soltu.DM.01G037950.1	protein_coding	0	7	1	7	0	0	0	0	0	9	1	0	0	2	0	0	0	0	5	0
Soltu.DM.01G037960	Soltu.DM.01G037960	Soltu.DM.01G037960.1	protein_coding	0	0	0	26	0	0	0	11	0	0	0	0	0	0	0	0	0	0	0	15
Soltu.DM.01G037970	Soltu.DM.01G037970	Soltu.DM.01G037970.1	protein_coding	0	0	0	11	0	0	0	0	0	0	0	0	0	0	0	0	0	0	0	11
Soltu.DM.01G037980	Soltu.DM.01G037980	Soltu.DM.01G037980.1	protein_coding	0	0	0	11	0	0	0	0	0	0	0	0	0	0	0	0	0	0	0	11
Soltu.DM.01G037990	Soltu.DM.01G037990	Soltu.DM.01G037990.1	protein_coding	1	3	1	6	0	0	0	0	0	10	1	0	1	3	0	0	0	0	0	0
Soltu.DM.01G038000	Soltu.DM.01G038000	Soltu.DM.01G038000.1	protein_coding	0	0	0	11	0	0	0	11	0	0	0	0	0	0	0	0	0	0	0	0
Soltu.DM.01G038010	Soltu.DM.01G038010	Soltu.DM.01G038010.1	protein_coding	0	0	0	11	0	0	0	11	0	0	0	0	0	0	0	0	0	0	0	0
Soltu.DM.01G038030	Soltu.DM.01G038030	Soltu.DM.01G038030.1	protein_coding	0	1	1	17	0	0	0	0	0	17	1	0	0	0	0	0	0	0	1	0
Soltu.DM.01G038050	Soltu.DM.01G038050	Soltu.DM.01G038050.1	protein_coding	0	2	2	7	0	0	0	0	0	7	2	0	0	0	0	0	0	0	2	0
Soltu.DM.01G038100	Soltu.DM.01G038100	Soltu.DM.01G038100.1	protein_coding	0	2	2	0	0	0	0	0	0	1	2	0	0	1	0	0	0	0	1	0
Soltu.DM.01G038110	Soltu.DM.01G038110	Soltu.DM.01G038110.1	protein_coding	0	0	0	4	0	0	0	0	0	0	0	0	0	0	0	0	0	0	0	4
Soltu.DM.01G038160	Soltu.DM.01G038160	Soltu.DM.01G038160.1	protein_coding	0	0	0	7	0	0	0	7	0	0	0	0	0	0	0	0	0	0	0	0
Soltu.DM.01G038170	Soltu.DM.01G038170	Soltu.DM.01G038170.1	protein_coding	0	6	4	9	0	0	0	0	0	11	4	0	0	2	0	0	0	0	4	0
Soltu.DM.01G038180	Soltu.DM.01G038180	Soltu.DM.01G038180.1	protein_coding	0	0	0	19	0	0	0	19	0	0	0	0	0	0	0	0	0	0	0	0
Soltu.DM.01G038190	Soltu.DM.01G038190	Soltu.DM.01G038190.6	protein_coding	0	0	0	26	0	0	0	19	0	3	0	0	0	0	0	0	0	0	0	4
Soltu.DM.01G038200	Soltu.DM.01G038200	Soltu.DM.01G038200.1	protein_coding	0	2	2	13	0	0	0	10	0	0	2	0	0	0	0	0	0	0	2	3
Soltu.DM.01G038210	Soltu.DM.01G038210	Soltu.DM.01G038210.1	protein_coding	0	1	0	15	0	1	2	4	0	8	0	0	0	0	0	0	0	0	0	1
Soltu.DM.01G038220	Soltu.DM.01G038220	Soltu.DM.01G038220.2	protein_coding	0	0	0	22	0	0	0	10	0	1	0	0	0	0	0	0	0	0	0	11
Soltu.DM.01G038230	Soltu.DM.01G038230	Soltu.DM.01G038230.1	protein_coding	0	6	5	6	0	0	0	5	0	0	5	0	0	0	0	0	0	0	6	1
Soltu.DM.01G038250	Soltu.DM.01G038250	Soltu.DM.01G038250.1	protein_coding	0	4	1	7	0	0	0	0	0	0	1	0	0	0	0	0	0	0	4	7
Soltu.DM.01G038260	Soltu.DM.01G038260	Soltu.DM.01G038260.1	protein_coding	0	0	0	5	0	0	0	5	0	0	0	0	0	0	0	0	0	0	0	0
Soltu.DM.01G038270	Soltu.DM.01G038270	Soltu.DM.01G038270.1	protein_coding	0	2	1	8	0	0	0	0	0	9	1	0	0	1	0	0	0	0	1	0
Soltu.DM.01G038280	Soltu.DM.01G038280	Soltu.DM.01G038280.3	protein_coding	0	0	0	1	0	0	0	1	0	0	0	0	0	0	0	0	0	0	0	0
Soltu.DM.01G038310	Soltu.DM.01G038310	Soltu.DM.01G038310.1	protein_coding	0	0	0	3	0	0	0	0	0	0	0	0	0	0	0	0	0	0	0	3
Soltu.DM.01G038320	Soltu.DM.01G038320	Soltu.DM.01G038320.1	protein_coding	0	7	5	2	0	0	0	1	0	2	5	0	0	1	0	0	0	0	6	0
Soltu.DM.01G038350	Soltu.DM.01G038350	Soltu.DM.01G038350.1	protein_coding	0	0	0	4	0	0	0	0	0	0	0	0	0	0	0	0	0	0	0	4
Soltu.DM.01G038360	Soltu.DM.01G038360	Soltu.DM.01G038360.1	protein_coding	0	0	0	7	0	0	0	7	0	0	0	0	0	0	0	0	0	0	0	0
Soltu.DM.01G038370	Soltu.DM.01G038370	Soltu.DM.01G038370.1	protein_coding	0	8	2	0	0	0	0	0	0	0	2	0	0	0	0	0	0	0	8	0
Soltu.DM.01G038380	Soltu.DM.01G038380	Soltu.DM.01G038380.1	protein_coding	0	0	0	19	0	0	0	13	0	0	0	0	0	0	0	0	0	0	0	6
Soltu.DM.01G038390	Soltu.DM.01G038390	Soltu.DM.01G038390.1	protein_coding	0	1	0	24	0	0	0	18	0	6	0	0	0	0	0	0	0	0	1	0
Soltu.DM.01G038400	Soltu.DM.01G038400	Soltu.DM.01G038400.1	protein_coding	0	4	6	16	0	0	0	1	0	9	6	0	0	2	0	0	0	0	3	7
Soltu.DM.01G038410	Soltu.DM.01G038410	Soltu.DM.01G038410.1	protein_coding	0	4	0	22	0	0	0	9	0	1	0	0	0	0	0	0	0	0	4	12
Soltu.DM.01G038420	Soltu.DM.01G038420	Soltu.DM.01G038420.1	protein_coding	0	6	2	11	0	0	0	5	0	0	2	0	0	0	0	0	0	0	6	6
Soltu.DM.01G038430	Soltu.DM.01G038430	Soltu.DM.01G038430.1	protein_coding	0	0	0	18	0	0	0	5	0	0	0	0	0	0	0	0	0	0	0	13
Soltu.DM.01G038440	Soltu.DM.01G038440	Soltu.DM.01G038440.1	protein_coding	0	1	4	17	0	0	0	8	0	0	4	0	0	0	0	0	0	0	1	9
Soltu.DM.01G038450	Soltu.DM.01G038450	Soltu.DM.01G038450.1	protein_coding	0	1	0	7	0	0	0	0	0	7	0	0	0	0	0	0	0	0	1	0
Soltu.DM.01G038460	Soltu.DM.01G038460	Soltu.DM.01G038460.1	protein_coding	0	0	0	13	0	0	0	0	0	0	0	0	0	0	0	0	0	0	0	13
Soltu.DM.01G038470	Soltu.DM.01G038470	Soltu.DM.01G038470.1	protein_coding	0	2	1	10	0	0	0	0	0	10	1	0	0	0	0	0	0	0	2	0
Soltu.DM.01G038480	Soltu.DM.01G038480	Soltu.DM.01G038480.1	protein_coding	0	0	0	6	0	0	0	0	0	6	0	0	0	0	0	0	0	0	0	0
Soltu.DM.01G038530	Soltu.DM.01G038530	Soltu.DM.01G038530.1	protein_coding	0	0	0	2	0	0	0	0	0	0	0	0	0	0	0	0	0	0	0	2
Soltu.DM.01G038540	Soltu.DM.01G038540	Soltu.DM.01G038540.1	protein_coding	0	0	0	21	0	0	0	0	0	21	0	0	0	0	0	0	0	0	0	0
Soltu.DM.01G038580	Soltu.DM.01G038580	Soltu.DM.01G038580.1	protein_coding	0	0	0	1	0	0	0	1	0	0	0	0	0	0	0	0	0	0	0	0
Soltu.DM.01G038590	Soltu.DM.01G038590	Soltu.DM.01G038590.1	protein_coding	0	1	0	11	0	0	0	0	0	0	0	0	0	0	0	0	0	0	1	11
Soltu.DM.01G038600	Soltu.DM.01G038600	Soltu.DM.01G038600.1	protein_coding	0	6	3	2	0	0	0	0	0	2	3	0	0	0	0	0	0	0	6	0
Soltu.DM.01G038610	Soltu.DM.01G038610	Soltu.DM.01G038610.1	protein_coding	0	0	0	12	0	0	0	2	0	7	0	0	0	0	0	0	0	0	0	3
Soltu.DM.01G038620	Soltu.DM.01G038620	Soltu.DM.01G038620.1	protein_coding	0	1	1	7	0	0	0	7	0	0	1	0	0	0	0	0	0	0	1	0
Soltu.DM.01G038630	Soltu.DM.01G038630	Soltu.DM.01G038630.1	protein_coding	0	0	0	9	0	0	0	9	0	0	0	0	0	0	0	0	0	0	0	0
Soltu.DM.01G038760	Soltu.DM.01G038760	Soltu.DM.01G038760.1	protein_coding	0	0	0	7	0	0	0	0	0	0	0	0	0	0	0	0	0	0	0	7
Soltu.DM.01G038770	Soltu.DM.01G038770	Soltu.DM.01G038770.1	protein_coding	0	4	3	0	0	0	0	0	0	0	3	0	0	0	0	0	0	0	4	0
Soltu.DM.01G038790	Soltu.DM.01G038790	Soltu.DM.01G038790.1	protein_coding	0	1	0	8	0	0	0	0	0	8	0	0	0	0	0	0	0	0	1	0
Soltu.DM.01G038800	Soltu.DM.01G038800	Soltu.DM.01G038800.1	protein_coding	0	3	2	16	0	0	0	4	0	4	2	0	0	0	0	0	0	0	3	8
Soltu.DM.01G038810	Soltu.DM.01G038810	Soltu.DM.01G038810.1	protein_coding	0	0	0	23	2	0	0	13	0	0	0	0	0	0	0	0	0	0	0	8
Soltu.DM.01G038820	Soltu.DM.01G038820	Soltu.DM.01G038820.1	protein_coding	0	3	1	12	0	1	4	6	0	0	1	0	0	0	0	0	0	0	2	2
Soltu.DM.01G038830	Soltu.DM.01G038830	Soltu.DM.01G038830.2	protein_coding	0	4	1	12	0	0	0	9	0	3	1	0	0	0	0	0	0	0	4	0
Soltu.DM.01G038840	Soltu.DM.01G038840	Soltu.DM.01G038840.1	protein_coding	0	3	2	1	0	0	0	1	0	0	2	0	0	0	0	0	0	0	3	0
Soltu.DM.01G038850	Soltu.DM.01G038850	Soltu.DM.01G038850.1	protein_coding	0	0	0	6	0	0	0	1	0	0	0	0	0	0	0	0	0	0	0	5
Soltu.DM.01G038860	Soltu.DM.01G038860	Soltu.DM.01G038860.1	protein_coding	0	0	0	6	0	0	0	0	0	0	0	0	0	0	0	0	0	0	0	6
Soltu.DM.01G038870	Soltu.DM.01G038870	Soltu.DM.01G038870.1	protein_coding	0	1	0	0	0	0	0	0	0	0	0	0	0	0	0	0	0	0	1	0
Soltu.DM.01G038880	Soltu.DM.01G038880	Soltu.DM.01G038880.1	protein_coding	0	0	0	2	0	0	0	1	0	0	0	0	0	0	0	0	0	0	0	1
Soltu.DM.01G038890	Soltu.DM.01G038890	Soltu.DM.01G038890.1	protein_coding	0	1	0	4	0	0	0	3	0	0	0	0	0	0	0	0	0	0	1	1
Soltu.DM.01G038900	Soltu.DM.01G038900	Soltu.DM.01G038900.1	protein_coding	0	2	1	1	0	0	0	1	0	0	1	0	0	0	0	0	0	0	2	0
Soltu.DM.01G038910	Soltu.DM.01G038910	Soltu.DM.01G038910.1	protein_coding	0	4	4	10	3	0	0	7	0	0	4	0	0	0	0	0	0	0	4	0
Soltu.DM.01G038920	Soltu.DM.01G038920	Soltu.DM.01G038920.1	protein_coding	0	2	5	11	0	0	0	0	0	0	5	0	0	0	0	0	0	0	2	11
Soltu.DM.01G038930	Soltu.DM.01G038930	Soltu.DM.01G038930.1	protein_coding	0	4	5	0	0	0	0	0	0	0	5	0	0	0	0	0	0	0	4	0
Soltu.DM.01G038940	Soltu.DM.01G038940	Soltu.DM.01G038940.1	protein_coding	0	7	17	23	0	0	0	5	0	11	17	0	0	2	0	0	0	0	5	9
Soltu.DM.01G038950	Soltu.DM.01G038950	Soltu.DM.01G038950.1	protein_coding	0	0	0	24	0	0	0	6	0	0	0	0	0	0	0	0	0	0	0	18
Soltu.DM.01G038960	Soltu.DM.01G038960	Soltu.DM.01G038960.1	protein_coding	0	0	0	24	0	0	0	18	0	0	0	0	0	0	0	0	0	0	0	6
Soltu.DM.01G038970	Soltu.DM.01G038970	Soltu.DM.01G038970.1	protein_coding	0	0	0	41	0	0	0	18	0	5	0	0	0	0	0	0	0	0	0	18
Soltu.DM.01G038980	Soltu.DM.01G038980	Soltu.DM.01G038980.1	protein_coding	0	0	2	24	13	0	0	3	0	3	2	0	0	0	0	0	0	0	0	5
Soltu.DM.01G038990	Soltu.DM.01G038990	Soltu.DM.01G038990.1	protein_coding	0	2	1	18	0	0	0	18	0	0	1	0	0	0	0	0	0	0	2	0
Soltu.DM.01G039000	Soltu.DM.01G039000	Soltu.DM.01G039000.1	protein_coding	0	0	0	32	0	0	2	16	0	5	0	0	0	0	0	0	0	0	0	9
Soltu.DM.01G039010	Soltu.DM.01G039010	Soltu.DM.01G039010.1	protein_coding	0	0	0	21	9	0	0	2	0	0	0	0	0	0	0	0	0	0	0	10
Soltu.DM.01G039020	Soltu.DM.01G039020	Soltu.DM.01G039020.1	protein_coding	0	1	2	10	0	0	0	0	0	10	2	0	0	0	0	0	0	0	1	0
Soltu.DM.01G039030	Soltu.DM.01G039030	Soltu.DM.01G039030.5	protein_coding	0	2	2	3	0	0	0	0	0	3	2	0	0	0	0	0	0	0	2	0
Soltu.DM.01G039040	Soltu.DM.01G039040	Soltu.DM.01G039040.1	protein_coding	0	0	0	7	0	0	0	7	0	0	0	0	0	0	0	0	0	0	0	0
Soltu.DM.01G039050	Soltu.DM.01G039050	Soltu.DM.01G039050.1	protein_coding	0	7	1	3	3	0	0	0	0	0	1	0	0	0	0	0	0	0	7	0
Soltu.DM.01G039060	Soltu.DM.01G039060	Soltu.DM.01G039060.1	protein_coding	0	2	1	21	0	0	0	10	0	1	1	0	0	0	0	0	0	0	2	10
Soltu.DM.01G039070	Soltu.DM.01G039070	Soltu.DM.01G039070.1	protein_coding	0	3	3	24	0	0	0	0	0	20	3	0	0	0	0	0	0	0	3	4
Soltu.DM.01G039080	Soltu.DM.01G039080	Soltu.DM.01G039080.1	protein_coding	0	0	0	4	0	0	0	4	0	0	0	0	0	0	0	0	0	0	0	0
Soltu.DM.01G039090	Soltu.DM.01G039090	Soltu.DM.01G039090.1	protein_coding	0	2	4	13	0	0	0	9	0	0	4	0	0	0	0	0	0	0	2	4
Soltu.DM.01G039100	Soltu.DM.01G039100	Soltu.DM.01G039100.1	protein_coding	0	2	0	7	0	0	3	0	0	0	0	0	0	0	0	0	0	0	2	4
Soltu.DM.01G039110	Soltu.DM.01G039110	Soltu.DM.01G039110.1	protein_coding	0	0	0	12	0	0	0	9	0	0	0	0	0	0	0	0	0	0	0	3
Soltu.DM.01G039120	Soltu.DM.01G039120	Soltu.DM.01G039120.1	protein_coding	0	2	1	1	0	0	0	0	0	0	1	0	0	0	0	0	0	0	2	1
Soltu.DM.01G039130	Soltu.DM.01G039130	Soltu.DM.01G039130.1	protein_coding	0	1	0	4	0	0	0	0	0	1	0	0	0	0	0	0	0	0	1	3
Soltu.DM.01G039150	Soltu.DM.01G039150	Soltu.DM.01G039150.1	protein_coding	0	0	0	1	0	0	0	1	0	0	0	0	0	0	0	0	0	0	0	0
Soltu.DM.01G039160	Soltu.DM.01G039160	Soltu.DM.01G039160.3	protein_coding	0	0	0	1	0	0	0	0	0	1	0	0	0	0	0	0	0	0	0	0
Soltu.DM.01G039170	Soltu.DM.01G039170	Soltu.DM.01G039170.1	protein_coding	0	4	9	34	0	0	1	0	0	33	9	0	0	0	0	0	0	0	4	0
Soltu.DM.01G039180	Soltu.DM.01G039180	Soltu.DM.01G039180.1	protein_coding	0	0	0	1	0	0	0	1	0	0	0	0	0	0	0	0	0	0	0	0
Soltu.DM.01G039190	Soltu.DM.01G039190	Soltu.DM.01G039190.1	protein_coding	0	0	0	1	0	0	0	0	0	1	0	0	0	0	0	0	0	0	0	0
Soltu.DM.01G039240	Soltu.DM.01G039240	Soltu.DM.01G039240.1	protein_coding	0	0	0	3	0	0	0	0	0	0	0	0	0	0	0	0	0	0	0	3
Soltu.DM.01G039250	Soltu.DM.01G039250	Soltu.DM.01G039250.1	protein_coding	1	4	0	2	0	0	0	0	0	3	0	0	1	0	0	0	0	0	4	0
Soltu.DM.01G039280	Soltu.DM.01G039280	Soltu.DM.01G039280.1	protein_coding	0	0	0	7	0	0	0	0	0	0	0	0	0	0	0	0	0	0	0	7
Soltu.DM.01G039290	Soltu.DM.01G039290	Soltu.DM.01G039290.1	protein_coding	0	0	0	7	0	0	0	0	0	0	0	0	0	0	0	0	0	0	0	7
Soltu.DM.01G039300	Soltu.DM.01G039300	Soltu.DM.01G039300.1	protein_coding	0	4	3	0	0	0	0	0	0	0	3	0	0	0	0	0	0	0	4	0
Soltu.DM.01G039360	Soltu.DM.01G039360	Soltu.DM.01G039360.1	protein_coding	0	2	1	0	0	0	0	0	0	0	1	0	0	0	0	0	0	0	2	0
Soltu.DM.01G039370	Soltu.DM.01G039370	Soltu.DM.01G039370.1	protein_coding	0	0	0	6	0	0	0	3	0	0	0	0	0	0	0	0	0	0	0	3
Soltu.DM.01G039380	Soltu.DM.01G039380	Soltu.DM.01G039380.1	protein_coding	0	0	0	7	0	0	0	0	0	3	0	0	0	0	0	0	0	0	0	4
Soltu.DM.01G039390	Soltu.DM.01G039390	Soltu.DM.01G039390.1	protein_coding	0	8	5	9	2	0	0	0	0	6	5	0	0	1	0	0	0	1	6	2
Soltu.DM.01G039400	Soltu.DM.01G039400	Soltu.DM.01G039400.1	protein_coding	0	0	0	21	0	0	0	0	0	1	0	0	0	0	0	0	0	0	0	20
Soltu.DM.01G039420	Soltu.DM.01G039420	Soltu.DM.01G039420.1	protein_coding	0	0	0	6	0	0	0	6	0	0	0	0	0	0	0	0	0	0	0	0
Soltu.DM.01G039430	Soltu.DM.01G039430	Soltu.DM.01G039430.1	protein_coding	0	4	7	0	0	0	0	0	0	0	7	0	0	0	0	0	0	0	4	0
Soltu.DM.01G039440	Soltu.DM.01G039440	Soltu.DM.01G039440.1	protein_coding	0	0	0	15	0	0	0	0	0	4	0	0	0	0	0	0	0	0	0	11
Soltu.DM.01G039450	Soltu.DM.01G039450	Soltu.DM.01G039450.2	protein_coding	0	0	0	18	0	0	0	14	0	0	0	0	0	0	0	0	0	0	0	4
Soltu.DM.01G039460	Soltu.DM.01G039460	Soltu.DM.01G039460.1	protein_coding	0	2	2	11	0	0	0	0	0	11	2	0	0	1	0	0	0	0	2	0
Soltu.DM.01G039470	Soltu.DM.01G039470	Soltu.DM.01G039470.1	protein_coding	1	0	0	21	0	0	0	3	0	4	0	1	0	0	0	0	0	0	0	15
Soltu.DM.01G039480	Soltu.DM.01G039480	Soltu.DM.01G039480.1	protein_coding	0	1	0	10	4	0	0	0	0	3	0	0	0	0	0	0	0	0	1	3
Soltu.DM.01G039490	Soltu.DM.01G039490	Soltu.DM.01G039490.1	protein_coding	0	0	2	1	1	0	0	0	0	0	2	0	0	0	0	0	0	0	0	0
Soltu.DM.01G039510	Soltu.DM.01G039510	Soltu.DM.01G039510.1	protein_coding	0	3	3	6	0	0	0	0	0	7	3	0	0	1	0	0	0	0	2	0
Soltu.DM.01G039520	Soltu.DM.01G039520	Soltu.DM.01G039520.8	protein_coding	0	2	0	18	0	0	0	10	0	8	0	0	0	0	0	0	0	0	2	0
Soltu.DM.01G039540	Soltu.DM.01G039540	Soltu.DM.01G039540.1	protein_coding	0	1	3	4	0	0	0	4	0	0	3	0	0	0	0	0	0	0	1	0
Soltu.DM.01G039550	Soltu.DM.01G039550	Soltu.DM.01G039550.1	protein_coding	0	0	0	8	0	0	0	0	0	0	0	0	0	0	0	0	0	0	0	8
Soltu.DM.01G039590	Soltu.DM.01G039590	Soltu.DM.01G039590.1	protein_coding	0	0	0	2	0	0	0	0	0	0	0	0	0	0	0	0	0	0	0	2
Soltu.DM.01G039600	Soltu.DM.01G039600	Soltu.DM.01G039600.1	protein_coding	0	2	0	0	0	0	0	0	0	0	0	0	0	0	0	0	0	0	2	0
Soltu.DM.01G039620	Soltu.DM.01G039620	Soltu.DM.01G039620.1	protein_coding	0	0	0	3	0	0	0	3	0	0	0	0	0	0	0	0	0	0	0	0
Soltu.DM.01G039630	Soltu.DM.01G039630	Soltu.DM.01G039630.1	protein_coding	0	1	0	2	0	0	2	0	0	0	0	0	0	0	0	0	0	0	1	0
Soltu.DM.01G039640	Soltu.DM.01G039640	Soltu.DM.01G039640.1	protein_coding	0	0	0	1	0	0	0	1	0	0	0	0	0	0	0	0	0	0	0	0
Soltu.DM.01G039650	Soltu.DM.01G039650	Soltu.DM.01G039650.1	protein_coding	0	0	0	34	0	0	0	0	0	5	0	0	0	0	0	0	0	0	0	29
Soltu.DM.01G039660	Soltu.DM.01G039660	Soltu.DM.01G039660.1	protein_coding	0	13	6	21	2	0	0	9	0	5	6	0	0	1	0	0	0	0	12	5
Soltu.DM.01G039670	Soltu.DM.01G039670	Soltu.DM.01G039670.1	protein_coding	0	5	0	43	0	0	0	29	0	0	0	0	0	0	0	0	0	0	5	14
Soltu.DM.01G039680	Soltu.DM.01G039680	Soltu.DM.01G039680.1	protein_coding	0	12	1	13	1	0	0	0	0	0	1	0	0	0	0	0	0	0	12	12
Soltu.DM.01G039690	Soltu.DM.01G039690	Soltu.DM.01G039690.1	protein_coding	0	5	4	17	0	0	0	14	0	3	4	0	0	0	0	0	0	0	5	0
Soltu.DM.01G039740	Soltu.DM.01G039740	Soltu.DM.01G039740.1	protein_coding	0	1	0	11	0	0	0	4	0	7	0	0	0	0	0	0	0	0	1	0
Soltu.DM.01G039760	Soltu.DM.01G039760	Soltu.DM.01G039760.1	protein_coding	0	0	0	4	0	0	0	4	0	0	0	0	0	0	0	0	0	0	0	0
Soltu.DM.01G039770	Soltu.DM.01G039770	Soltu.DM.01G039770.1	protein_coding	0	0	0	17	0	0	0	0	0	0	0	0	0	0	0	0	0	0	0	17
Soltu.DM.01G039780	Soltu.DM.01G039780	Soltu.DM.01G039780.1	protein_coding	0	3	1	22	0	0	0	5	0	17	1	0	0	1	0	0	0	0	3	0
Soltu.DM.01G039790	Soltu.DM.01G039790	Soltu.DM.01G039790.1	protein_coding	0	2	0	12	0	0	0	9	0	3	0	0	0	0	0	0	0	0	2	0
Soltu.DM.01G039800	Soltu.DM.01G039800	Soltu.DM.01G039800.1	protein_coding	0	4	5	9	0	0	0	5	0	0	5	0	0	0	0	0	0	0	4	4
Soltu.DM.01G039810	Soltu.DM.01G039810	Soltu.DM.01G039810.1	protein_coding	0	0	0	22	1	0	0	4	0	3	0	0	0	0	0	0	0	0	0	14
Soltu.DM.01G039820	Soltu.DM.01G039820	Soltu.DM.01G039820.1	protein_coding	0	0	0	8	0	0	0	0	0	0	0	0	0	0	0	0	0	0	0	8
Soltu.DM.01G039830	Soltu.DM.01G039830	Soltu.DM.01G039830.1	protein_coding	0	1	1	1	0	0	1	0	0	0	1	0	0	0	0	0	0	0	1	0
Soltu.DM.01G039850	Soltu.DM.01G039850	Soltu.DM.01G039850.4	protein_coding	0	1	0	0	0	0	0	0	0	0	0	0	0	0	0	0	0	0	1	0
Soltu.DM.01G039860	Soltu.DM.01G039860	Soltu.DM.01G039860.1	protein_coding	0	1	1	0	0	0	0	0	0	0	1	0	0	0	0	0	0	0	1	0
Soltu.DM.01G039870	Soltu.DM.01G039870	Soltu.DM.01G039870.2	protein_coding	0	2	0	13	0	0	0	7	0	4	0	0	0	0	0	0	0	0	2	2
Soltu.DM.01G039880	Soltu.DM.01G039880	Soltu.DM.01G039880.1	protein_coding	0	0	0	13	0	0	0	6	0	7	0	0	0	0	0	0	0	0	0	0
Soltu.DM.01G039890	Soltu.DM.01G039890	Soltu.DM.01G039890.1	protein_coding	0	1	0	0	0	0	0	0	0	0	0	0	0	0	0	0	0	0	1	0
Soltu.DM.01G039900	Soltu.DM.01G039900	Soltu.DM.01G039900.2	protein_coding	0	0	0	9	0	0	0	1	0	0	0	0	0	0	0	0	0	0	0	8
Soltu.DM.01G039910	Soltu.DM.01G039910	Soltu.DM.01G039910.2	protein_coding	0	7	9	12	0	0	0	1	0	13	9	0	0	3	0	0	0	0	5	0
Soltu.DM.01G039920	Soltu.DM.01G039920	Soltu.DM.01G039920.1	protein_coding	0	1	0	11	0	0	0	11	0	0	0	0	0	0	0	0	0	0	1	0
Soltu.DM.01G039930	Soltu.DM.01G039930	Soltu.DM.01G039930.1	protein_coding	0	0	0	1	0	0	0	1	0	0	0	0	0	0	0	0	0	0	0	0
Soltu.DM.01G039940	Soltu.DM.01G039940	Soltu.DM.01G039940.1	protein_coding	0	1	0	7	0	0	0	0	0	0	0	0	0	0	0	0	0	0	1	7
Soltu.DM.01G039950	Soltu.DM.01G039950	Soltu.DM.01G039950.2	protein_coding	0	5	2	1	0	0	0	1	0	0	2	0	0	0	0	0	0	0	5	0
Soltu.DM.01G039960	Soltu.DM.01G039960	Soltu.DM.01G039960.1	protein_coding	0	0	0	7	0	0	0	0	0	0	0	0	0	0	0	0	0	0	0	7
Soltu.DM.01G039990	Soltu.DM.01G039990	Soltu.DM.01G039990.1	protein_coding	0	5	5	1	0	0	0	0	0	3	5	0	0	2	0	0	0	0	3	0
Soltu.DM.01G040000	Soltu.DM.01G040000	Soltu.DM.01G040000.1	protein_coding	0	0	0	7	0	0	0	0	0	7	0	0	0	0	0	0	0	0	0	0
Soltu.DM.01G040010	Soltu.DM.01G040010	Soltu.DM.01G040010.1	protein_coding	0	0	0	7	0	0	0	0	0	0	0	0	0	0	0	0	0	0	0	7
Soltu.DM.01G040020	Soltu.DM.01G040020	Soltu.DM.01G040020.1	protein_coding	0	0	0	7	0	0	0	0	0	0	0	0	0	0	0	0	0	0	0	7
Soltu.DM.01G040040	Soltu.DM.01G040040	Soltu.DM.01G040040.1	protein_coding	0	11	4	9	0	0	0	2	0	8	4	0	0	2	0	0	0	0	10	0
Soltu.DM.01G040050	Soltu.DM.01G040050	Soltu.DM.01G040050.1	protein_coding	0	0	0	14	0	0	0	0	0	2	0	0	0	0	0	0	0	0	0	12
Soltu.DM.01G040080	Soltu.DM.01G040080	Soltu.DM.01G040080.1	protein_coding	0	0	0	2	0	0	0	2	0	0	0	0	0	0	0	0	0	0	0	0
Soltu.DM.01G040100	Soltu.DM.01G040100	Soltu.DM.01G040100.1	protein_coding	0	0	0	1	0	0	0	1	0	0	0	0	0	0	0	0	0	0	0	0
Soltu.DM.01G040110	Soltu.DM.01G040110	Soltu.DM.01G040110.1	protein_coding	0	0	0	1	0	0	0	0	0	1	0	0	0	0	0	0	0	0	0	0
Soltu.DM.01G040120	Soltu.DM.01G040120	Soltu.DM.01G040120.1	protein_coding	0	5	3	2	0	0	1	1	0	0	3	0	0	0	0	0	0	0	5	0
Soltu.DM.01G040130	Soltu.DM.01G040130	Soltu.DM.01G040130.1	protein_coding	0	0	0	15	0	0	0	6	0	0	0	0	0	0	0	0	0	0	0	9
Soltu.DM.01G040140	Soltu.DM.01G040140	Soltu.DM.01G040140.1	protein_coding	0	2	0	9	0	0	0	0	0	5	0	0	0	1	0	0	0	0	1	5
Soltu.DM.01G040150	Soltu.DM.01G040150	Soltu.DM.01G040150.1	protein_coding	0	2	1	12	0	0	0	1	0	1	1	0	0	0	0	0	0	0	2	10
Soltu.DM.01G040160	Soltu.DM.01G040160	Soltu.DM.01G040160.1	protein_coding	0	0	1	9	0	0	0	0	0	0	1	0	0	0	0	0	0	0	0	9
Soltu.DM.01G040170	Soltu.DM.01G040170	Soltu.DM.01G040170.1	protein_coding	0	0	0	10	0	0	0	10	0	0	0	0	0	0	0	0	0	0	0	0
Soltu.DM.01G040180	Soltu.DM.01G040180	Soltu.DM.01G040180.1	protein_coding	0	0	0	31	0	0	0	23	0	0	0	0	0	0	0	0	0	0	0	8
Soltu.DM.01G040190	Soltu.DM.01G040190	Soltu.DM.01G040190.1	protein_coding	0	3	2	18	0	0	0	0	0	18	2	0	0	0	0	0	0	0	3	0
Soltu.DM.01G040200	Soltu.DM.01G040200	Soltu.DM.01G040200.1	protein_coding	0	0	0	18	0	0	0	18	0	0	0	0	0	0	0	0	0	0	0	0
Soltu.DM.01G040220	Soltu.DM.01G040220	Soltu.DM.01G040220.1	protein_coding	0	0	0	8	0	0	0	8	0	0	0	0	0	0	0	0	0	0	0	0
Soltu.DM.01G040230	Soltu.DM.01G040230	Soltu.DM.01G040230.1	protein_coding	0	10	2	22	0	2	3	0	0	19	2	0	0	0	0	0	0	0	8	0
Soltu.DM.01G040270	Soltu.DM.01G040270	Soltu.DM.01G040270.1	protein_coding	0	0	0	11	0	0	0	0	0	4	0	0	0	0	0	0	0	0	0	7
Soltu.DM.01G040280	Soltu.DM.01G040280	Soltu.DM.01G040280.1	protein_coding	0	3	5	26	4	0	0	0	0	0	5	0	0	0	0	0	0	0	3	22
Soltu.DM.01G040290	Soltu.DM.01G040290	Soltu.DM.01G040290.3	protein_coding	0	6	13	21	8	0	0	5	0	5	13	0	0	1	0	0	0	1	4	4
Soltu.DM.01G040300	Soltu.DM.01G040300	Soltu.DM.01G040300.2	protein_coding	0	2	3	35	0	0	0	28	0	0	3	0	0	0	0	0	0	0	2	7
Soltu.DM.01G040310	Soltu.DM.01G040310	Soltu.DM.01G040310.1	protein_coding	0	9	11	13	0	0	0	5	0	9	11	0	0	2	0	0	0	0	8	0
Soltu.DM.01G040330	Soltu.DM.01G040330	Soltu.DM.01G040330.1	protein_coding	0	0	0	26	9	0	0	17	0	0	0	0	0	0	0	0	0	0	0	0
Soltu.DM.01G040340	Soltu.DM.01G040340	Soltu.DM.01G040340.1	protein_coding	0	4	3	19	7	0	0	9	0	3	3	0	0	0	0	0	0	0	4	0
Soltu.DM.01G040360	Soltu.DM.01G040360	Soltu.DM.01G040360.2	protein_coding	0	0	0	14	0	0	0	0	0	14	0	0	0	0	0	0	0	0	0	0
Soltu.DM.01G040370	Soltu.DM.01G040370	Soltu.DM.01G040370.1	protein_coding	0	2	2	7	0	0	0	5	0	3	2	0	0	1	0	0	0	0	1	0
Soltu.DM.01G040380	Soltu.DM.01G040380	Soltu.DM.01G040380.1	protein_coding	0	0	0	5	0	0	0	0	0	0	0	0	0	0	0	0	0	0	0	5
Soltu.DM.01G040390	Soltu.DM.01G040390	Soltu.DM.01G040390.2	protein_coding	0	0	0	5	0	0	0	0	0	0	0	0	0	0	0	0	0	0	0	5
Soltu.DM.01G040400	Soltu.DM.01G040400	Soltu.DM.01G040400.1	protein_coding	0	2	3	21	0	0	0	0	0	22	3	0	0	1	0	0	0	0	1	0
Soltu.DM.01G040420	Soltu.DM.01G040420	Soltu.DM.01G040420.1	protein_coding	0	0	0	3	0	0	0	0	0	0	0	0	0	0	0	0	0	0	0	3
Soltu.DM.01G040430	Soltu.DM.01G040430	Soltu.DM.01G040430.1	protein_coding	0	0	0	1	0	0	0	1	0	0	0	0	0	0	0	0	0	0	0	0
Soltu.DM.01G040440	Soltu.DM.01G040440	Soltu.DM.01G040440.1	protein_coding	0	0	0	3	0	0	0	0	0	0	0	0	0	0	0	0	0	0	0	3
Soltu.DM.01G040470	Soltu.DM.01G040470	Soltu.DM.01G040470.1	protein_coding	0	0	0	4	0	0	0	0	0	1	0	0	0	0	0	0	0	0	0	3
Soltu.DM.01G040480	Soltu.DM.01G040480	Soltu.DM.01G040480.1	protein_coding	0	5	8	32	0	0	0	2	0	30	8	0	0	0	0	0	0	0	5	0
Soltu.DM.01G040490	Soltu.DM.01G040490	Soltu.DM.01G040490.1	protein_coding	0	0	0	75	0	0	0	0	0	35	0	0	0	0	0	0	0	0	0	40
Soltu.DM.01G040500	Soltu.DM.01G040500	Soltu.DM.01G040500.1	protein_coding	0	0	0	9	0	0	0	0	0	0	0	0	0	0	0	0	0	0	0	9
Soltu.DM.01G040510	Soltu.DM.01G040510	Soltu.DM.01G040510.1	protein_coding	0	0	0	2	0	0	0	2	0	0	0	0	0	0	0	0	0	0	0	0
Soltu.DM.01G040520	Soltu.DM.01G040520	Soltu.DM.01G040520.1	protein_coding	0	1	1	12	0	0	0	0	0	3	1	0	0	0	0	0	0	0	1	9
Soltu.DM.01G040530	Soltu.DM.01G040530	Soltu.DM.01G040530.1	protein_coding	0	4	5	0	0	0	0	0	0	0	5	0	0	0	0	0	0	0	4	0
Soltu.DM.01G040540	Soltu.DM.01G040540	Soltu.DM.01G040540.1	protein_coding	0	0	0	12	0	0	0	9	0	0	0	0	0	0	0	0	0	0	0	3
Soltu.DM.01G040550	Soltu.DM.01G040550	Soltu.DM.01G040550.1	protein_coding	0	0	0	23	0	0	0	9	0	3	0	0	0	0	0	0	0	0	0	11
Soltu.DM.01G040560	Soltu.DM.01G040560	Soltu.DM.01G040560.3	protein_coding	0	2	3	8	0	0	0	0	0	8	3	0	0	0	0	0	0	0	2	0
Soltu.DM.01G040570	Soltu.DM.01G040570	Soltu.DM.01G040570.1	protein_coding	0	0	0	2	0	0	0	0	0	0	0	0	0	0	0	0	0	0	0	2
Soltu.DM.01G040580	Soltu.DM.01G040580	Soltu.DM.01G040580.1	protein_coding	0	0	0	2	0	0	0	2	0	0	0	0	0	0	0	0	0	0	0	0
Soltu.DM.01G040600	Soltu.DM.01G040600	Soltu.DM.01G040600.1	protein_coding	0	0	0	6	0	0	0	6	0	0	0	0	0	0	0	0	0	0	0	0
Soltu.DM.01G040610	Soltu.DM.01G040610	Soltu.DM.01G040610.1	protein_coding	0	0	0	16	0	0	0	0	0	6	0	0	0	0	0	0	0	0	0	10
Soltu.DM.01G040620	Soltu.DM.01G040620	Soltu.DM.01G040620.1	protein_coding	0	1	0	11	0	0	0	0	0	12	0	0	0	1	0	0	0	0	0	0
Soltu.DM.01G040630	Soltu.DM.01G040630	Soltu.DM.01G040630.1	protein_coding	0	0	0	12	0	0	0	12	0	0	0	0	0	0	0	0	0	0	0	0
Soltu.DM.01G040650	Soltu.DM.01G040650	Soltu.DM.01G040650.1	protein_coding	0	0	0	2	0	0	0	2	0	0	0	0	0	0	0	0	0	0	0	0
Soltu.DM.01G040710	Soltu.DM.01G040710	Soltu.DM.01G040710.1	protein_coding	0	3	0	15	5	0	0	0	0	10	0	0	0	0	0	0	0	0	3	0
Soltu.DM.01G040720	Soltu.DM.01G040720	Soltu.DM.01G040720.1	protein_coding	0	0	0	18	0	0	0	18	0	0	0	0	0	0	0	0	0	0	0	0
Soltu.DM.01G040730	Soltu.DM.01G040730	Soltu.DM.01G040730.1	protein_coding	0	0	0	27	0	0	0	0	0	1	0	0	0	0	0	0	0	0	0	26
Soltu.DM.01G040740	Soltu.DM.01G040740	Soltu.DM.01G040740.1	protein_coding	0	0	0	27	0	0	0	5	0	22	0	0	0	0	0	0	0	0	0	0
Soltu.DM.01G040750	Soltu.DM.01G040750	Soltu.DM.01G040750.1	protein_coding	0	6	8	40	0	0	0	0	0	28	8	0	0	0	0	0	0	0	6	12
Soltu.DM.01G040770	Soltu.DM.01G040770	Soltu.DM.01G040770.1	protein_coding	0	9	3	44	0	0	0	18	0	0	3	0	0	0	0	0	0	0	9	26
Soltu.DM.01G040780	Soltu.DM.01G040780	Soltu.DM.01G040780.1	protein_coding	0	8	10	12	0	0	0	12	0	0	10	0	0	0	0	0	0	0	8	0
Soltu.DM.01G040790	Soltu.DM.01G040790	Soltu.DM.01G040790.1	protein_coding	0	0	0	3	0	0	0	1	0	2	0	0	0	0	0	0	0	0	0	0
Soltu.DM.01G040800	Soltu.DM.01G040800	Soltu.DM.01G040800.1	protein_coding	0	0	1	2	0	0	0	0	0	0	1	0	0	0	0	0	0	0	0	2
Soltu.DM.01G040810	Soltu.DM.01G040810	Soltu.DM.01G040810.1	protein_coding	0	0	0	1	0	0	0	0	0	0	0	0	0	0	0	0	0	0	0	1
Soltu.DM.01G040820	Soltu.DM.01G040820	Soltu.DM.01G040820.1	protein_coding	0	3	1	3	0	0	0	0	0	0	1	0	0	0	0	0	0	0	3	3
Soltu.DM.01G040830	Soltu.DM.01G040830	Soltu.DM.01G040830.1	protein_coding	0	0	0	6	0	0	0	6	0	0	0	0	0	0	0	0	0	0	0	0
Soltu.DM.01G040840	Soltu.DM.01G040840	Soltu.DM.01G040840.1	protein_coding	0	11	2	3	0	0	0	0	0	7	2	0	0	6	0	0	0	0	7	0
Soltu.DM.01G040850	Soltu.DM.01G040850	Soltu.DM.01G040850.3	protein_coding	0	4	2	19	0	0	0	15	0	4	2	0	0	0	0	0	0	0	4	0
Soltu.DM.01G040860	Soltu.DM.01G040860	Soltu.DM.01G040860.2	protein_coding	0	4	1	10	4	0	0	0	0	6	1	0	0	0	0	0	0	0	4	0
Soltu.DM.01G040870	Soltu.DM.01G040870	Soltu.DM.01G040870.1	protein_coding	0	0	0	10	0	0	0	1	0	8	0	0	0	0	0	0	0	0	0	1
Soltu.DM.01G040880	Soltu.DM.01G040880	Soltu.DM.01G040880.1	protein_coding	0	0	0	1	0	0	0	0	0	0	0	0	0	0	0	0	0	0	0	1
Soltu.DM.01G040910	Soltu.DM.01G040910	Soltu.DM.01G040910.1	protein_coding	0	0	0	6	0	0	0	6	0	0	0	0	0	0	0	0	0	0	0	0
Soltu.DM.01G040920	Soltu.DM.01G040920	Soltu.DM.01G040920.4	protein_coding	0	2	1	3	0	0	2	1	0	0	1	0	0	0	0	0	0	0	2	0
Soltu.DM.01G040930	Soltu.DM.01G040930	Soltu.DM.01G040930.1	protein_coding	0	1	2	1	0	0	0	1	0	0	2	0	0	0	0	0	0	0	1	0
Soltu.DM.01G040940	Soltu.DM.01G040940	Soltu.DM.01G040940.1	protein_coding	0	3	3	1	0	0	0	0	0	1	3	0	0	0	0	0	0	0	3	0
Soltu.DM.01G040950	Soltu.DM.01G040950	Soltu.DM.01G040950.1	protein_coding	0	0	0	7	0	0	0	0	0	0	0	0	0	0	0	0	0	0	0	7
Soltu.DM.01G040960	Soltu.DM.01G040960	Soltu.DM.01G040960.1	protein_coding	0	3	4	0	0	0	0	0	0	1	4	0	0	1	0	0	0	0	2	0
Soltu.DM.01G040980	Soltu.DM.01G040980	Soltu.DM.01G040980.1	protein_coding	0	0	3	0	0	0	0	0	0	0	3	0	0	0	0	0	0	0	0	0
Soltu.DM.01G040990	Soltu.DM.01G040990	Soltu.DM.01G040990.1	protein_coding	0	1	0	0	0	0	0	0	0	0	0	0	0	0	0	0	0	0	1	0
Soltu.DM.01G041000	Soltu.DM.01G041000	Soltu.DM.01G041000.1	protein_coding	0	0	1	0	0	0	0	0	0	0	1	0	0	0	0	0	0	0	0	0
Soltu.DM.01G041010	Soltu.DM.01G041010	Soltu.DM.01G041010.1	protein_coding	0	0	0	9	0	0	0	9	0	0	0	0	0	0	0	0	0	0	0	0
Soltu.DM.01G041020	Soltu.DM.01G041020	Soltu.DM.01G041020.1	protein_coding	0	0	0	9	0	0	0	9	0	0	0	0	0	0	0	0	0	0	0	0
Soltu.DM.01G041030	Soltu.DM.01G041030	Soltu.DM.01G041030.1	protein_coding	0	2	4	3	0	0	0	0	0	1	4	0	0	1	0	0	0	0	1	3
Soltu.DM.01G041040	Soltu.DM.01G041040	Soltu.DM.01G041040.1	protein_coding	0	0	0	7	0	0	0	7	0	0	0	0	0	0	0	0	0	0	0	0
Soltu.DM.01G041050	Soltu.DM.01G041050	Soltu.DM.01G041050.1	protein_coding	0	6	4	12	0	0	0	4	0	8	4	0	0	1	0	0	0	0	6	0
Soltu.DM.01G041060	Soltu.DM.01G041060	Soltu.DM.01G041060.1	protein_coding	0	1	2	6	0	0	0	3	0	3	2	0	0	0	0	0	0	0	1	0
Soltu.DM.01G041070	Soltu.DM.01G041070	Soltu.DM.01G041070.2	protein_coding	0	0	0	9	0	0	0	6	0	3	0	0	0	0	0	0	0	0	0	0
Soltu.DM.01G041090	Soltu.DM.01G041090	Soltu.DM.01G041090.1	protein_coding	0	5	4	0	0	0	0	0	0	0	4	0	0	0	0	0	0	0	5	0
[truncated: 18,805 more rows]
