# Supplementary material for: Historical data provide new insights into inheritance of traits important for diploid potato breeding
Source: Planta. 2025 Feb 27;261(4):69. doi: 10.1007/s00425-025-04618-z (PMC11868143; doi:10.1007/s00425-025-04618-z)
Supplement: Supplementary file 10 — Supplementary Table S4 Genomic control inflation factor (λGC) values for each trait and 'genetic model x GWAS model' combination. Trait codes: YLD, Yield; MTW, Mean tuber weight; SHP, Tuber shape; REG, Regularity of tuber shape; EYE, Tuber eye depth; PUR, Purple tuber skin colour; TFC, Tuber flesh colour; TSC, Tuber starch content; TST, Boiled tuber taste; POL, Pollen fertility (16 KB) [file 425_2025_4618_MOESM10_ESM.xlsx]

## Sheet: Supp Table S4
Table S4: Genomic control inflation factor (λGC) values for each trait and 'genetic model x GWAS model' combination. Trait codes: YLD, Yield; MTW, Mean tuber weight; SHP, Tuber shape; REG, Regularity of tuber shape; EYE, Tuber eye depth; PUR, Purple tuber skin colour; TFC, Tuber flesh colour; TSC, Tuber starch content; TST, Boiled tuber taste; POL, Pollen fertility
Trait	Genetic Model	GWAS Model	λGC
EYE	1.dom.alt	k Model	1.138
EYE	1.dom.alt	N Model	1.74
EYE	1.dom.alt	Qk Model	1.082
EYE	1.dom.alt	Q Model	1.396
EYE	1.dom.ref	k Model	0.896
EYE	1.dom.ref	N Model	1.199
EYE	1.dom.ref	Qk Model	0.909
EYE	1.dom.ref	Q Model	1.063
EYE	additive	k Model	1.141
EYE	additive	N Model	1.798
EYE	additive	Qk Model	1.078
EYE	additive	Q Model	1.451
EYE	general	k Model	1.052
EYE	general	N Model	1.673
EYE	general	Qk Model	1.027
EYE	general	Q Model	1.392
MTW	1.dom.alt	k Model	1.383
MTW	1.dom.alt	N Model	1.827
MTW	1.dom.alt	Qk Model	1.357
MTW	1.dom.alt	Q Model	1.734
MTW	1.dom.ref	k Model	1.045
MTW	1.dom.ref	N Model	1.225
MTW	1.dom.ref	Qk Model	1.065
MTW	1.dom.ref	Q Model	1.162
MTW	additive	k Model	1.204
MTW	additive	N Model	1.678
MTW	additive	Qk Model	1.202
MTW	additive	Q Model	1.536
MTW	general	k Model	1.418
MTW	general	N Model	2.009
MTW	general	Qk Model	1.389
MTW	general	Q Model	1.828
POL	1.dom.alt	k Model	1.137
POL	1.dom.alt	N Model	1.997
POL	1.dom.alt	Qk Model	1.098
POL	1.dom.alt	Q Model	1.29
POL	1.dom.ref	k Model	1.101
POL	1.dom.ref	N Model	1.542
POL	1.dom.ref	Qk Model	1.086
POL	1.dom.ref	Q Model	1.288
POL	additive	k Model	1.122
POL	additive	N Model	2.072
POL	additive	Qk Model	1.098
POL	additive	Q Model	1.315
POL	general	k Model	1.151
POL	general	N Model	1.976
POL	general	Qk Model	1.128
POL	general	Q Model	1.339
REG	1.dom.alt	k Model	1.09
REG	1.dom.alt	N Model	1.826
REG	1.dom.alt	Qk Model	1.075
REG	1.dom.alt	Q Model	1.276
REG	1.dom.ref	k Model	0.898
REG	1.dom.ref	N Model	1.407
REG	1.dom.ref	Qk Model	0.867
REG	1.dom.ref	Q Model	1.049
REG	additive	k Model	1.065
REG	additive	N Model	1.889
REG	additive	Qk Model	1.052
REG	additive	Q Model	1.285
REG	general	k Model	0.995
REG	general	N Model	1.8
REG	general	Qk Model	0.992
REG	general	Q Model	1.238
SHP	1.dom.alt	k Model	1.122
SHP	1.dom.alt	N Model	2.177
SHP	1.dom.alt	Qk Model	1.045
SHP	1.dom.alt	Q Model	1.207
SHP	1.dom.ref	k Model	1.001
SHP	1.dom.ref	N Model	1.569
SHP	1.dom.ref	Qk Model	0.993
SHP	1.dom.ref	Q Model	1.042
SHP	additive	k Model	1.104
SHP	additive	N Model	2.213
SHP	additive	Qk Model	1.043
SHP	additive	Q Model	1.209
SHP	general	k Model	1.099
SHP	general	N Model	2.142
SHP	general	Qk Model	1.043
SHP	general	Q Model	1.173
PUR	1.dom.alt	k Model	1.16
PUR	1.dom.alt	N Model	1.484
PUR	1.dom.alt	Qk Model	1.166
PUR	1.dom.alt	Q Model	1.516
PUR	1.dom.ref	k Model	0.57
PUR	1.dom.ref	N Model	0.6
PUR	1.dom.ref	Qk Model	0.582
PUR	1.dom.ref	Q Model	0.83
PUR	additive	k Model	1.11
PUR	additive	N Model	1.442
PUR	additive	Qk Model	1.115
PUR	additive	Q Model	1.51
PUR	general	k Model	0.869
PUR	general	N Model	1.087
PUR	general	Qk Model	0.891
PUR	general	Q Model	1.252
TFC	1.dom.alt	k Model	0.939
TFC	1.dom.alt	N Model	1.975
TFC	1.dom.alt	Qk Model	0.939
TFC	1.dom.alt	Q Model	1.587
TFC	1.dom.ref	k Model	0.932
TFC	1.dom.ref	N Model	1.614
TFC	1.dom.ref	Qk Model	0.884
TFC	1.dom.ref	Q Model	1.368
TFC	additive	k Model	0.944
TFC	additive	N Model	2.034
TFC	additive	Qk Model	0.923
TFC	additive	Q Model	1.606
TFC	general	k Model	0.887
TFC	general	N Model	2.001
TFC	general	Qk Model	0.863
TFC	general	Q Model	1.643
TSC	1.dom.alt	k Model	1.133
TSC	1.dom.alt	N Model	5.141
TSC	1.dom.alt	Qk Model	1.103
TSC	1.dom.alt	Q Model	1.586
TSC	1.dom.ref	k Model	0.988
TSC	1.dom.ref	N Model	2.631
TSC	1.dom.ref	Qk Model	0.946
TSC	1.dom.ref	Q Model	1.196
TSC	additive	k Model	1.161
TSC	additive	N Model	5.425
TSC	additive	Qk Model	1.126
TSC	additive	Q Model	1.607
TSC	general	k Model	1.051
TSC	general	N Model	5.214
TSC	general	Qk Model	1.055
TSC	general	Q Model	1.545
TST	1.dom.alt	k Model	1.048
TST	1.dom.alt	N Model	1.878
TST	1.dom.alt	Qk Model	0.991
TST	1.dom.alt	Q Model	1.25
TST	1.dom.ref	k Model	0.792
TST	1.dom.ref	N Model	1.323
TST	1.dom.ref	Qk Model	0.77
TST	1.dom.ref	Q Model	0.967
TST	additive	k Model	1.046
TST	additive	N Model	1.901
TST	additive	Qk Model	1
TST	additive	Q Model	1.25
TST	general	k Model	0.928
TST	general	N Model	1.826
TST	general	Qk Model	0.886
TST	general	Q Model	1.172
YLD	1.dom.alt	k Model	1.167
YLD	1.dom.alt	N Model	2.196
YLD	1.dom.alt	Qk Model	1.184
YLD	1.dom.alt	Q Model	1.391
YLD	1.dom.ref	k Model	1.144
YLD	1.dom.ref	N Model	1.724
YLD	1.dom.ref	Qk Model	1.109
YLD	1.dom.ref	Q Model	1.203
YLD	additive	k Model	1.112
YLD	additive	N Model	2.264
YLD	additive	Qk Model	1.112
YLD	additive	Q Model	1.315
YLD	general	k Model	1.225
YLD	general	N Model	2.325
YLD	general	Qk Model	1.234
YLD	general	Q Model	1.447
