# Supplementary material for: Historical data provide new insights into inheritance of traits important for diploid potato breeding
Source: Planta. 2025 Feb 27;261(4):69. doi: 10.1007/s00425-025-04618-z (PMC11868143; doi:10.1007/s00425-025-04618-z)
Supplement: Supplementary file 11 — Supplementary Table S5 List of significant QTL marker-trait associations (QTL-MTAs) detected in diploid diversity panel (DDP). QTL-MTAs appearing for all gene action models are included. Trait codes: YLD, Yield; MTW, Mean tuber weight; SHP, Tuber shape; REG, Regularity of tuber shape; EYE, Tuber eye depth; PUR, Purple tuber skin colour; TFC, Tuber flesh colour; TSC, Tuber starch content; TST, Boiled tuber taste; POL, Pollen fertility (29 KB) [file 425_2025_4618_MOESM11_ESM.xlsx]

## Sheet: Supp Table S5
Supplementary Table S5 List of significant QTL marker-trait associations (QTL-MTAs) detected in diploid diversity panel (DDP). QTL-MTAs appearing for all gene action models are included. Trait codes: YLD, Yield; MTW, Mean tuber weight; SHP, Tuber shape; REG, Regularity of tuber shape; EYE, Tuber eye depth; PUR, Purple tuber skin colour; TFC, Tuber flesh colour; TSC, Tuber starch content; TST, Boi…
Trait code	Marker	Chrom	Position (bp)	Model	Thresholda	-log10(p) (K)	Effectb (K)	-log10(p) (QK)	Effectb (QK)
YLD	chr01_84615108	chr01	84615108	general	5.56	6.03	-	-	-
YLD	chr11_4623974	chr11	4623974	general	5.56	5.76	-	6.27	-
MTW	chr01_79074014	chr01	79074014	additive	5.56	7.25	23.1508	6.92	23.1407
MTW	chr01_79074014	chr01	79074014	general	5.56	7.25	-	6.92	-
MTW	chr01_79074014	chr01	79074014	1-dom-alt	5.56	7.25	23.1508	6.92	23.1407
MTW	chr02_21059123	chr02	21059123	additive	5.56	7.92	26.2708	7.54	26.274
MTW	chr02_21059123	chr02	21059123	general	5.56	7.92	-	7.54	-
MTW	chr02_21059123	chr02	21059123	1-dom-alt	5.56	7.92	26.2708	7.54	26.274
MTW	chr02_36354621	chr02	36354621	1-dom-alt	5.56	5.82	24.5547	5.61	24.457
MTW	chr02_44543919	chr02	44543919	general	5.56	5.58	-	-	-
MTW	chr04_8180136	chr04	8180136	1-dom-alt	5.56	5.98	19.7681	-	-
MTW	chr04_8180200	chr04	8180200	additive	5.56	6.64	18.3427	6.07	17.887
MTW	chr04_8180200	chr04	8180200	general	5.56	6.11	-	-	-
MTW	chr05_1341916	chr05	1341916	additive	5.56	6.56	25.8548	5.96	25.1932
MTW	chr05_1341916	chr05	1341916	general	5.56	6.56	-	5.96	-
MTW	chr05_1341916	chr05	1341916	1-dom-alt	5.56	6.56	25.8548	5.96	25.1932
MTW	chr05_11242266	chr05	11242266	general	5.56	9.1	-	8.47	-
MTW	chr05_11371658	chr05	11371658	additive	5.56	5.63	20.9659	-	-
MTW	chr05_11371658	chr05	11371658	1-dom-alt	5.56	5.63	20.9659	-	-
MTW	chr05_22681150	chr05	22681150	1-dom-alt	5.56	6	9.06267	5.6	9.00988
MTW	chr05_41271797	chr05	41271797	1-dom-alt	5.56	6.67	9.97168	6.33	10.0074
MTW	chr05_41271797	chr05	41271797	additive	5.56	6.37	9.34206	6.04	9.35205
MTW	chr05_41271797	chr05	41271797	general	5.56	5.84	-	-	-
MTW	chr05_44901864	chr05	44901864	1-dom-alt	5.56	5.67	8.90268	-	-
MTW	chr06_54494269	chr06	54494269	1-dom-alt	5.56	5.63	16.3674	-	-
MTW	chr06_54494269	chr06	54494269	additive	5.56	5.63	16.3674	-	-
MTW	chr06_54494269	chr06	54494269	general	5.56	5.63	-	-	-
MTW	chr07_3203241	chr07	3203241	general	5.56	6.11	-	5.8	-
MTW	chr08_39791429	chr08	39791429	additive	5.56	7.2	15.0726	6.78	14.9875
MTW	chr08_39791429	chr08	39791429	general	5.56	7.2	-	6.78	-
MTW	chr08_39791429	chr08	39791429	1-dom-alt	5.56	7.2	15.0726	6.78	14.9875
MTW	chr08_45275486	chr08	45275486	additive	5.56	13.26	30.7849	12.58	30.9899
MTW	chr08_45275486	chr08	45275486	general	5.56	13.26	-	12.58	-
MTW	chr08_45275486	chr08	45275486	1-dom-alt	5.56	13.26	30.7849	12.58	30.9899
MTW	chr08_51787959	chr08	51787959	general	5.56	6.41	-	5.92	-
MTW	chr08_51787959	chr08	51787959	1-dom-alt	5.56	6.41	15.6418	5.92	15.4274
MTW	chr08_52112043	chr08	52112043	additive	5.56	6.59	10.3859	6.15	10.3074
MTW	chr08_55923470	chr08	55923470	general	5.56	6.13	-	6.15	-
MTW	chr08_55923470	chr08	55923470	additive	5.56	6.13	8.83673	6.15	9.0507
MTW	chr08_55923470	chr08	55923470	1-dom-alt	5.56	6.13	8.83673	6.15	9.0507
MTW	chr09_2291639	chr09	2291639	general	5.56	5.69	-	-	-
MTW	chr09_2291639	chr09	2291639	additive	5.56	5.69	20.8876	-	-
MTW	chr09_2291639	chr09	2291639	1-dom-alt	5.56	5.69	20.8876	-	-
MTW	chr09_6362515	chr09	6362515	1-dom-alt	5.56	7.6	20.6056	7.02	20.6285
MTW	chr09_6362515	chr09	6362515	additive	5.56	6.77	14.2668	6.23	14.1286
MTW	chr09_6501563	chr09	6501563	general	5.56	8.31	-	7.69	-
MTW	chr09_52666932	chr09	52666932	additive	5.56	6.37	18.2661	5.78	17.5392
MTW	chr09_52666932	chr09	52666932	general	5.56	5.99	-	-	-
MTW	chr09_67069420	chr09	67069420	1-dom-alt	5.56	5.6	16.6054	-	-
MTW	chr11_42310242	chr11	42310242	additive	5.56	5.76	11.1008	-	-
MTW	chr11_42310242	chr11	42310242	1-dom-alt	5.56	5.7	13.4689	-	-
MTW	chr11_44871695	chr11	44871695	general	5.56	7.05	-	6.77	-
SHP	chr04_68757669	chr04	68757669	additive	5.56	5.71	0.417778	5.83	0.429062
REG	chr01_81668820	chr01	81668820	1-dom-ref	5.48	9.85	-2.36194	9.65	-2.35936
REG	chr01_81668820	chr01	81668820	general	5.56	8.95	-	8.77	-
REG	chr01_84614836	chr01	84614836	1-dom-ref	5.48	9.85	-2.36194	9.65	-2.35936
REG	chr01_84614836	chr01	84614836	general	5.56	8.92	-	8.74	-
REG	chr02_25415640	chr02	25415640	general	5.56	7.29	-	6.67	-
REG	chr02_25415640	chr02	25415640	1-dom-ref	5.48	6.61	-1.36856	6.94	-1.42122
REG	chr09_59884883	chr09	59884883	1-dom-ref	5.48	6.78	-1.42027	6.5	-1.39213
REG	chr09_59884883	chr09	59884883	general	5.56	5.96	-	5.67	-
EYE	chr12_1056586	chr12	1056586	1-dom-ref	5.48	5.49	-1.21715	5.56	-1.22516
PUR	chr02_44077066	chr02	44077066	general	5.56	-	-	5.61	NA
PUR	chr12_55039992	chr12	55039992	general	5.56	-	-	5.71	NA
PUR	chr02_34625572	chr02	34625572	additive	5.56	5.99	-0.350654	5.89	-0.347982
PUR	chr01_67621461	chr01	67621461	general	5.56	-	-	6.03	NA
PUR	chr08_54561995	chr08	54561995	1-dom-ref	5.47	-	-	6.85	-0.929888
PUR	chr08_57420203	chr08	57420203	general	5.56	15.42	NA	14.13	NA
PUR	chr08_57420203	chr08	57420203	additive	5.56	14.85	-0.381993	13.61	-0.375098
PUR	chr08_57420203	chr08	57420203	1-dom-ref	5.47	14.29	-0.850273	13.22	-0.829891
PUR	chr01_73939403	chr01	73939403	additive	5.56	10.6	-0.667914	10.19	-0.661157
PUR	chr01_73939403	chr01	73939403	general	5.56	10.6	NA	10.19	NA
PUR	chr01_73939403	chr01	73939403	1-dom-alt	5.56	10.6	-0.667914	10.19	-0.661157
PUR	chr05_49212950	chr05	49212950	1-dom-ref	5.47	10.02	-0.865667	9.65	-0.851856
PUR	chr04_62463076	chr04	62463076	general	5.56	9.65	NA	8.73	NA
PUR	chr08_57420203	chr08	57420203	1-dom-alt	5.56	9.34	-0.435158	8.43	-0.42301
PUR	chr05_49212950	chr05	49212950	general	5.56	9.18	NA	8.8	NA
PUR	chr02_29489294	chr02	29489294	additive	5.56	8.99	-0.709261	8.92	-0.712482
PUR	chr02_29489294	chr02	29489294	general	5.56	8.99	NA	8.92	NA
PUR	chr02_29489294	chr02	29489294	1-dom-alt	5.56	8.99	-0.709261	8.92	-0.712482
PUR	chr03_9582227	chr03	9582227	additive	5.56	8.82	-0.580073	8.48	-0.574802
PUR	chr03_9582227	chr03	9582227	general	5.56	8.82	NA	8.48	NA
PUR	chr03_9582227	chr03	9582227	1-dom-alt	5.56	8.82	-0.580073	8.48	-0.574802
PUR	chr01_1356581	chr01	1356581	additive	5.56	8.59	-0.404509	7.41	-0.389657
PUR	chr06_57864175	chr06	57864175	1-dom-ref	5.47	8.38	-0.455625	8.26	-0.455896
PUR	chr07_48818519	chr07	48818519	additive	5.56	8.07	-0.548675	7.79	-0.543358
PUR	chr07_48818519	chr07	48818519	general	5.56	8.07	NA	7.79	NA
PUR	chr07_48818519	chr07	48818519	1-dom-alt	5.56	8.07	-0.548675	7.79	-0.543358
PUR	chr12_58144275	chr12	58144275	additive	5.56	8.06	-0.515833	7.9	-0.511276
PUR	chr12_58144275	chr12	58144275	general	5.56	8.06	NA	7.9	NA
PUR	chr12_58144275	chr12	58144275	1-dom-alt	5.56	8.06	-0.515833	7.9	-0.511276
PUR	chr04_59672854	chr04	59672854	additive	5.56	8.05	-0.419204	6.98	-0.403212
PUR	chr04_59672854	chr04	59672854	general	5.56	8.05	NA	6.98	NA
PUR	chr04_59672854	chr04	59672854	1-dom-alt	5.56	8.05	-0.419204	6.98	-0.403212
PUR	chr03_2108734	chr03	2108734	additive	5.56	7.89	-0.449195	7.59	-0.443406
PUR	chr02_8566446	chr02	8566446	additive	5.56	7.89	-0.375247	7.84	-0.375163
PUR	chr08_8534417	chr08	8534417	additive	5.56	7.88	-0.426737	7.74	-0.427626
PUR	chr08_41058717	chr08	41058717	1-dom-ref	5.47	7.79	-0.844728	7.68	-0.839824
PUR	chr01_1356581	chr01	1356581	1-dom-alt	5.56	7.77	-0.44542	6.57	-0.429313
PUR	chr06_57857606	chr06	57857606	general	5.56	7.76	NA	7.71	NA
PUR	chr01_1356581	chr01	1356581	general	5.56	7.69	NA	6.54	NA
PUR	chr02_8566446	chr02	8566446	1-dom-alt	5.56	7.66	-0.438581	7.62	-0.438427
PUR	chr01_1549287	chr01	1549287	1-dom-ref	5.47	7.4	-0.570395	6.69	-0.546631
PUR	chr06_58983943	chr06	58983943	additive	5.56	7.35	-0.359462	6.36	-0.342985
PUR	chr08_8534417	chr08	8534417	general	5.56	7.35	NA	7.19	NA
PUR	chr05_51757970	chr05	51757970	1-dom-alt	5.56	7.18	-0.624054	6.88	-0.613741
PUR	chr03_2108734	chr03	2108734	general	5.56	7.16	NA	6.92	NA
PUR	chr03_52670407	chr03	52670407	general	5.56	7.13	NA	7.04	NA
PUR	chr02_8566446	chr02	8566446	general	5.56	7.08	NA	7.04	NA
PUR	chr05_51757970	chr05	51757970	additive	5.56	7.04	-0.447075	6.7	-0.437361
PUR	chr08_8534417	chr08	8534417	1-dom-ref	5.47	7.02	-0.940618	6.85	-0.929888
PUR	chr08_41058717	chr08	41058717	general	5.56	7.02	NA	6.89	NA
PUR	chr03_57275947	chr03	57275947	1-dom-ref	5.47	7.01	-0.795739	6.75	-0.781713
PUR	chr03_251823	chr03	251823	1-dom-ref	5.47	6.99	-0.93149	6.88	-0.928424
PUR	chr09_55346500	chr09	55346500	1-dom-ref	5.47	6.99	-0.933631	6.98	-0.938398
PUR	chr09_67278095	chr09	67278095	1-dom-ref	5.47	6.99	-0.933631	6.98	-0.938398
PUR	chr04_59384781	chr04	59384781	1-dom-ref	5.47	6.95	-0.939815	6.79	-0.933916
PUR	chr02_29728440	chr02	29728440	1-dom-ref	5.47	6.92	-0.774061	6.35	-0.745641
PUR	chr02_13328431	chr02	13328431	1-dom-ref	5.47	6.89	-0.932706	6.82	-0.928527
PUR	chr02_24220917	chr02	24220917	1-dom-alt	5.56	6.89	0.932706	6.82	0.928527
PUR	chr07_1780641	chr07	1780641	1-dom-ref	5.47	6.86	-0.934297	6.67	-0.925456
PUR	chr07_6186211	chr07	6186211	1-dom-ref	5.47	6.86	-0.934297	6.67	-0.925456
PUR	chr07_47224659	chr07	47224659	1-dom-ref	5.47	6.86	-0.934297	6.67	-0.925456
PUR	chr11_1026561	chr11	1026561	additive	5.56	6.85	-0.431223	6.85	-0.431119
PUR	chr11_9773425	chr11	9773425	additive	5.56	6.83	-0.48134	6.58	-0.475689
PUR	chr11_9773425	chr11	9773425	general	5.56	6.83	NA	6.58	NA
PUR	chr11_9773425	chr11	9773425	1-dom-alt	5.56	6.83	-0.48134	6.58	-0.475689
PUR	chr03_57275947	chr03	57275947	general	5.56	6.8	NA	6.63	NA
PUR	chr09_59448889	chr09	59448889	general	5.56	6.71	NA	6.56	NA
PUR	chr06_54208623	chr06	54208623	1-dom-ref	5.47	6.7	-0.917678	6.55	-0.910895
PUR	chr12_53842088	chr12	53842088	1-dom-ref	5.47	6.68	-0.798192	6.15	-0.769284
PUR	chr01_65770664	chr01	65770664	1-dom-ref	5.47	6.67	-0.913366	6.59	-0.908801
PUR	chr01_71346878	chr01	71346878	1-dom-ref	5.47	6.67	-0.913366	6.59	-0.908801
PUR	chr01_78473624	chr01	78473624	1-dom-ref	5.47	6.67	-0.913366	6.59	-0.908801
PUR	chr11_1026561	chr11	1026561	1-dom-alt	5.56	6.58	-0.527556	6.58	-0.527861
PUR	chr06_54208623	chr06	54208623	general	5.56	6.47	NA	6.37	NA
PUR	chr03_52670407	chr03	52670407	1-dom-alt	5.56	6.36	-0.506751	6.27	-0.510113
PUR	chr04_62462980	chr04	62462980	1-dom-alt	5.56	6.36	-0.332944	-	-
PUR	chr09_55346500	chr09	55346500	general	5.56	6.34	NA	6.3	NA
PUR	chr09_67278095	chr09	67278095	general	5.56	6.33	NA	6.4	NA
PUR	chr03_57275947	chr03	57275947	additive	5.56	6.31	-0.303182	6.3	-0.304287
PUR	chr10_54013601	chr10	54013601	general	5.56	6.3	NA	6.02	NA
PUR	chr06_58253772	chr06	58253772	1-dom-alt	5.56	6.28	-0.602343	6.14	-0.594455
PUR	chr03_2108734	chr03	2108734	1-dom-alt	5.56	6.25	-0.61649	5.9	-0.601831
PUR	chr09_59448889	chr09	59448889	1-dom-alt	5.56	6.24	-0.367433	5.99	-0.362741
PUR	chr04_944598	chr04	944598	additive	5.56	6.15	-0.526271	6.12	-0.528372
PUR	chr04_944598	chr04	944598	general	5.56	6.15	NA	6.12	NA
PUR	chr04_944598	chr04	944598	1-dom-alt	5.56	6.15	-0.526271	6.12	-0.528372
PUR	chr12_53842088	chr12	53842088	general	5.56	6.15	NA	-	-
PUR	chr06_52118507	chr06	52118507	additive	5.56	6.12	-0.58728	5.89	-0.579168
PUR	chr06_52118507	chr06	52118507	1-dom-alt	5.56	6.12	-0.58728	5.89	-0.579168
PUR	chr01_79065553	chr01	79065553	general	5.56	6.12	NA	6.05	NA
PUR	chr11_1026561	chr11	1026561	general	5.56	6.12	NA	6.12	NA
PUR	chr12_568712	chr12	568712	additive	5.56	6.08	-0.503815	5.9	-0.498118
PUR	chr12_568712	chr12	568712	general	5.56	6.08	NA	5.9	NA
PUR	chr12_568712	chr12	568712	1-dom-alt	5.56	6.08	-0.503815	5.9	-0.498118
PUR	chr02_24220917	chr02	24220917	general	5.56	6.08	NA	5.98	NA
PUR	chr01_64503675	chr01	64503675	additive	5.56	6.07	-0.612108	5.73	-0.595633
PUR	chr01_64503675	chr01	64503675	1-dom-alt	5.56	6.07	-0.612108	5.73	-0.595633
PUR	chr01_64503675	chr01	64503675	general	5.56	6.07	NA	-	-
PUR	chr01_67671077	chr01	67671077	general	5.56	6.07	NA	-	-
PUR	chr02_13328431	chr02	13328431	general	5.56	6.06	NA	5.98	NA
PUR	chr07_1780641	chr07	1780641	general	5.56	6.03	NA	5.83	NA
PUR	chr07_6186211	chr07	6186211	general	5.56	6.03	NA	5.84	NA
PUR	chr11_46437440	chr11	46437440	general	5.56	5.96	NA	5.96	NA
PUR	chr08_8534417	chr08	8534417	1-dom-alt	5.56	5.89	-0.529398	5.77	-0.531125
PUR	chr02_34625572	chr02	34625572	general	5.56	5.89	NA	5.91	NA
PUR	chr05_54208577	chr05	54208577	1-dom-ref	5.47	5.88	-0.724345	5.61	-0.708117
PUR	chr06_50515507	chr06	50515507	1-dom-ref	5.47	5.77	-0.969061	5.88	-0.978324
PUR	chr12_59250968	chr12	59250968	1-dom-ref	5.47	5.72	-0.44647	5.63	-0.446828
PUR	chr12_9881625	chr12	9881625	additive	5.56	5.68	-0.492776	-	-
PUR	chr12_9881625	chr12	9881625	general	5.56	5.68	NA	-	-
PUR	chr12_9881625	chr12	9881625	1-dom-alt	5.56	5.68	-0.492776	-	-
PUR	chr02_43738555	chr02	43738555	1-dom-ref	5.47	5.67	-0.957168	5.82	-0.971005
PUR	chr10_54013601	chr10	54013601	1-dom-alt	5.56	5.58	-0.488546	-	-
PUR	chr12_53842088	chr12	53842088	additive	5.56	5.57	-0.308677	-	-
PUR	chr10_54942916	chr10	54942916	1-dom-ref	5.47	5.56	-0.538432	-	-
PUR	chr03_60220838	chr03	60220838	1-dom-ref	5.47	5.49	-0.946937	5.72	-0.969258
TFC	chr03_42577254	chr03	42577254	1-dom-alt	5.56	30.77	1.56225	28.89	1.56158
TFC	chr03_44063968	chr03	44063968	1-dom-ref	5.48	51.36	-1.90195	48.16	-1.95892
TFC	chr03_44063968	chr03	44063968	general	5.56	50.12	-	46.98	-
TFC	chr03_45528157	chr03	45528157	1-dom-alt	5.56	43.28	1.81168	40.85	1.8609
TFC	chr03_45689639	chr03	45689639	additive	5.56	40.54	-1.50442	36.95	-1.55951
TFC	chr03_48721820	chr03	48721820	general	5.56	53.34	-	50.33	-
TFC	chr03_48721820	chr03	48721820	1-dom-ref	5.48	53.19	-1.93141	50.1	-1.98251
TFC	chr03_48721820	chr03	48721820	additive	5.56	44.77	-1.30856	41.42	-1.32819
TSC	chr01_51539256	chr01	51539256	general	5.56	-	-	5.65	-
TSC	chr01_54501268	chr01	54501268	1-dom-ref	5.48	7.83	-12.3423	7.09	-11.9966
TSC	chr01_54501268	chr01	54501268	general	5.56	7.49	-	6.75	-
TSC	chr01_64394891	chr01	64394891	1-dom-ref	5.48	6.37	12.4596	6.28	11.6286
TSC	chr01_64608498	chr01	64608498	general	5.56	5.84	-	6.21	-
TSC	chr01_67585923	chr01	67585923	additive	5.56	7.63	2.49235	-	-
TSC	chr01_67585923	chr01	67585923	general	5.56	7.05	-	-	-
TSC	chr01_67585923	chr01	67585923	1-dom-alt	5.56	5.65	2.31236	-	-
TSC	chr01_69251218	chr01	69251218	general	5.56	-	-	6.24	-
TSC	chr01_69251218	chr01	69251218	1-dom-ref	5.48	7.83	-12.3423	7.09	-11.9966
TSC	chr01_72387451	chr01	72387451	additive	5.56	6.81	2.54461	-	-
TSC	chr01_72387451	chr01	72387451	general	5.56	6	-	-	-
TSC	chr01_76492554	chr01	76492554	additive	5.56	7.45	1.97689	-	-
TSC	chr01_76492554	chr01	76492554	general	5.56	6.58	-	-	-
TSC	chr01_76492554	chr01	76492554	1-dom-alt	5.56	6.03	2.96937	-	-
TSC	chr01_76492554	chr01	76492554	1-dom-ref	5.48	5.72	3.2149	-	-
TSC	chr01_81279046	chr01	81279046	additive	5.56	7.6	2.54412	-	-
TSC	chr01_81279046	chr01	81279046	general	5.56	7.04	-	-	-
TSC	chr01_81279046	chr01	81279046	1-dom-alt	5.56	5.7	2.51375	-	-
TSC	chr02_42067857	chr02	42067857	1-dom-ref	5.48	7.99	-12.236	7.22	-12.0334
TSC	chr02_42067857	chr02	42067857	general	5.56	7.57	-	7.08	-
TSC	chr03_33499819	chr03	33499819	1-dom-ref	5.48	6.08	12.1982	6.27	11.6381
TSC	chr03_42235380	chr03	42235380	additive	5.56	5.64	1.67068	-	-
TSC	chr04_13522405	chr04	13522405	additive	5.56	5.68	4.22043	-	-
TSC	chr04_13522405	chr04	13522405	general	5.56	5.68	-	-	-
TSC	chr04_13522405	chr04	13522405	1-dom-alt	5.56	5.68	4.22043	-	-
TSC	chr04_60627927	chr04	60627927	1-dom-ref	5.48	6.2	12.2159	6.24	11.5971
TSC	chr04_62462743	chr04	62462743	general	5.56	5.72	-	5.89	-
TSC	chr06_36626401	chr06	36626401	general	5.56	7.98	-	6.58	-
TSC	chr06_36626401	chr06	36626401	1-dom-ref	5.48	7.87	-12.0631	7.18	-11.8659
TSC	chr06_46211337	chr06	46211337	1-dom-ref	5.48	7.87	-12.0631	7.18	-11.8659
TSC	chr06_46211337	chr06	46211337	general	5.56	7.35	-	6.43	-
TSC	chr06_54454385	chr06	54454385	1-dom-ref	5.48	5.55	-6.11181	-	-
TSC	chr06_58169691	chr06	58169691	1-dom-ref	5.48	7.87	-12.0631	7.18	-11.8659
TSC	chr06_58169691	chr06	58169691	general	5.56	6.99	-	6.33	-
TSC	chr07_1383345	chr07	1383345	1-dom-ref	5.48	7.64	-12.0626	7.22	-11.9638
TSC	chr07_1383345	chr07	1383345	general	5.56	7.22	-	6.49	-
TSC	chr07_50704119	chr07	50704119	1-dom-ref	5.48	6.04	12.0335	6.23	11.5396
TSC	chr07_52738876	chr07	52738876	general	5.56	-	-	5.77	-
TSC	chr08_6944167	chr08	6944167	1-dom-ref	5.48	6.62	12.3752	6.36	11.5648
TSC	chr08_6944167	chr08	6944167	general	5.56	5.78	-	5.62	-
TSC	chr08_26608811	chr08	26608811	1-dom-ref	5.48	6.62	12.3752	6.36	11.5648
TSC	chr08_26608811	chr08	26608811	general	5.56	5.82	-	5.57	-
TSC	chr08_34574918	chr08	34574918	1-dom-ref	5.48	6.62	12.3752	6.36	11.5648
TSC	chr08_34574918	chr08	34574918	general	5.56	5.78	-	-	-
TSC	chr08_45486119	chr08	45486119	1-dom-ref	5.48	10.17	-10.6177	10.25	-10.5044
TSC	chr08_45486119	chr08	45486119	general	5.56	9.83	-	9.6	-
TSC	chr08_59102493	chr08	59102493	1-dom-ref	5.48	6.62	12.3752	6.36	11.5648
TSC	chr08_59102493	chr08	59102493	general	5.56	5.81	-	5.65	-
TSC	chr10_58557485	chr10	58557485	general	5.56	8.05	-	6.97	-
TSC	chr10_58557485	chr10	58557485	1-dom-ref	5.48	7.96	-12.3849	7.26	-12.144
TSC	chr12_567852	chr12	567852	1-dom-ref	5.48	8.08	-12.1866	7.38	-12.0043
TSC	chr12_567852	chr12	567852	general	5.56	7.26	-	6.78	-
TST	chr10_11547797	chr10	11547797	general	5.48	-	-	5.57	-
TST	chr10_29388424	chr10	29388424	general	5.48	-	-	5.57	-
POL	chr02_7655142	chr02	7655142	1-dom-alt	5.56	6.02	-41.5538	-	-
POL	chr02_7655142	chr02	7655142	additive	5.56	5.73	-35.4296	-	-
POL	chr04_61024485	chr04	61024485	general	5.56	-	-	5.63	-
POL	chr04_61024485	chr04	61024485	1-dom-alt	5.56	-	-	5.58	-35.1141
POL	chr05_23152674	chr05	23152674	1-dom-ref	5.48	5.63	-37.831	-	-
POL	chr06_35636880	chr06	35636880	additive	5.56	6.41	-28.7443	5.94	-28.1209
POL	chr06_35636880	chr06	35636880	1-dom-alt	5.56	6.41	-28.7443	5.94	-28.1209
POL	chr06_35636880	chr06	35636880	general	5.56	6.41	-	5.94	-
POL	chr09_5184271	chr09	5184271	general	5.56	6.32	-	5.79	-
POL	chr09_5184271	chr09	5184271	1-dom-alt	5.56	6.32	-37.1937	5.79	-35.7725
POL	chr09_5184271	chr09	5184271	additive	5.56	6.32	-37.1937	5.79	-35.7725
POL	chr12_55741943	chr12	55741943	1-dom-ref	5.48	6.36	-33.896	6.33	-33.8877
POL	chr12_55741943	chr12	55741943	general	5.56	5.61	-	5.57	-
aGenome-wide p-value (-log10(p)) detection threshold for statistical significance
bMarker effect (not available for the general model because there are multiple effects)
