# Supplementary material for: Historical data provide new insights into inheritance of traits important for diploid potato breeding
Source: Planta. 2025 Feb 27;261(4):69. doi: 10.1007/s00425-025-04618-z (PMC11868143; doi:10.1007/s00425-025-04618-z)
Supplement: Supplementary file 12 — Supplementary Table S6 List of (a) top QTL-MTAs detected in tuber shape and tuber eye depth candidate GWAS peaks and (b) QTL-MTAs for these two traits common between DDP and Sharma et al. (2024). Cells highlighted in grey contain the most significant -log10(p) values corresponding to the respective gene action models listed under column ‘Ranking Model’ (13 KB) [file 425_2025_4618_MOESM12_ESM.xlsx]

## Sheet: Supp Table S6
Supplementary Table S6 List of (a) top QTL-MTAs detected in tuber shape and tuber eye depth candidate GWAS peaks and (b) QTL-MTAs for these two traits common between DDP and Sharma et al. (2024). Cells highlighted in grey contain the most significant -log10(p) values corresponding to the respective gene action models listed under column 'Ranking Model'
(a)
Trait	Marker	Chrom	Position (bp)	Thresholda	additiveb	generalb	1-dom-altb	1-dom-refb	Ranking Modelc
Tuber shape	chr10_47842697	chr10	47842697	5.56	4.96256	4.96256	4.96256	NA	additive
Tuber shape	chr10_50731367	chr10	50731367	5.56	4.73232	5.51913	2.46067	5.07879	general
Tuber shape	chr10_47842697	chr10	47842697	5.56	4.96256	4.96256	4.96256	NA	1-dom-alt
Tuber shape	chr10_50731367	chr10	50731367	5.48	4.73232	5.51913	2.46067	5.07879	1-dom-ref
Tuber eye depth	chr10_60478479	chr10	60478479	5.56	3.47079	3.32902	2.24083	3.47553	additive
Tuber eye depth	chr10_58557485	chr10	58557485	5.56	1.85548	3.88252	0.834722	4.62123	general
Tuber eye depth	chr10_59064804	chr10	59064804	5.56	3.38491	3.38491	3.38491	NA	1-dom-alt
Tuber eye depth	chr10_58557485	chr10	58557485	5.48	1.85548	3.88252	0.834722	4.62123	1-dom-ref
(b)
Trait	Marker	Chrom	Position (bp)	Thresholda	additiveb	generalb	1-dom-altb	1-dom-refb	Ranking Modelc
Tuber shape	chr10_50383861	chr10	50383861	NA	2.38331	2.81533	0.674917	3.3548	NA
Tuber shape	chr10_49714737	chr10	49714737	NA	1.24008	1.47176	0.338585	2.00692	NA
Tuber eye depth	chr10_50383861	chr10	50383861	NA	1.5011	1.08946	1.50222	0.432528	NA
aGenome-wide p-value (-log10(p)) detection threshold for statistical significance corresponding to the respective gene action model listed under column 'Ranking Model'
b-log10(p) values provided from QK GWAS statistical model only
cGene action model used for obtaining the most significant QTL-MTA
NA, not applicable
